# Supplementary material for: A high-quality chromosome-scale assembly of the centipedegrass [Eremochloa ophiuroides (Munro) Hack.] genome provides insights into chromosomal structural evolution and prostrate growth habit
Source: Hortic Res. 2021 Sep 1;8:201. doi: 10.1038/s41438-021-00636-6 (PMC8408263; doi:10.1038/s41438-021-00636-6)
Supplement: Supplementary file 2 — Supplementary Table 15 [file 41438_2021_636_MOESM2_ESM.xlsx]

## Sheet: Sheet1
Supplementary Table 15 Conserved collinear blocks between centipedegrass and other grasses
Block ID	Chromosome of reference species	Start	End	Chromosome of target species	Start	End
brachypodium vs. centipedegrass
1	Brachypodium Chr1	64818202	65692789	Centipedegrass Chr5	73960232	74969460
2	Brachypodium Chr1	35186176	35679219	Centipedegrass Chr5	2725523	3405667
3	Brachypodium Chr1	62335433	63266448	Centipedegrass Chr5	73008730	71842998
4	Brachypodium Chr1	34194509	34625366	Centipedegrass Chr5	4469593	3566076
5	Brachypodium Chr1	32221001	32516788	Centipedegrass Chr5	7833017	7616380
6	Brachypodium Chr1	62268571	62609181	Centipedegrass Chr4	2303683	3547443
7	Brachypodium Chr1	61641443	64810508	Centipedegrass Chr2	107161876	110224953
8	Brachypodium Chr1	59371462	61237659	Centipedegrass Chr2	102825867	105931336
9	Brachypodium Chr1	56228815	57470375	Centipedegrass Chr2	5455960	8964608
10	Brachypodium Chr1	16729430	17242424	Centipedegrass Chr2	103178184	103801783
11	Brachypodium Chr1	20739671	21195372	Centipedegrass Chr2	94758033	95930547
12	Brachypodium Chr1	14702659	14929752	Centipedegrass Chr2	107001665	107521724
13	Brachypodium Chr1	21905881	22213052	Centipedegrass Chr2	92902904	93341235
14	Brachypodium Chr1	13777737	13861306	Centipedegrass Chr2	109243232	109561347
15	Brachypodium Chr1	16525037	16690239	Centipedegrass Chr2	103884060	104032857
16	Brachypodium Chr1	57644019	58075190	Centipedegrass Chr2	2890490	5217292
17	Brachypodium Chr1	58127470	58392388	Centipedegrass Chr2	868787	1404787
18	Brachypodium Chr1	61327969	61663255	Centipedegrass Chr2	106376028	106857827
19	Brachypodium Chr1	22256468	22336286	Centipedegrass Chr2	92772295	92865418
20	Brachypodium Chr1	55864575	56191872	Centipedegrass Chr2	8633604	8918294
21	Brachypodium Chr1	23998443	24128489	Centipedegrass Chr2	33428122	33750749
22	Brachypodium Chr1	57644019	58196125	Centipedegrass Chr2	2636021	4361807
23	Brachypodium Chr1	3808723	3996050	Centipedegrass Chr2	12348517	12851072
24	Brachypodium Chr1	53875035	53922380	Centipedegrass Chr2	14053934	14097003
25	Brachypodium Chr1	23564885	23644747	Centipedegrass Chr2	90903318	91052420
26	Brachypodium Chr1	15939579	15987259	Centipedegrass Chr2	104982304	105075477
27	Brachypodium Chr1	56262492	56957822	Centipedegrass Chr2	5462943	6509492
28	Brachypodium Chr1	15454869	15585427	Centipedegrass Chr2	105910257	106067682
29	Brachypodium Chr1	51581409	51694990	Centipedegrass Chr2	23975389	24567660
30	Brachypodium Chr1	50904278	51112054	Centipedegrass Chr2	28538610	29623029
31	Brachypodium Chr1	57537129	58075190	Centipedegrass Chr2	4810109	5363400
32	Brachypodium Chr1	17327516	20811902	Centipedegrass Chr2	103160842	96058561
33	Brachypodium Chr1	50909633	55866707	Centipedegrass Chr2	28542049	9427636
34	Brachypodium Chr1	14939909	16496185	Centipedegrass Chr2	106999265	104039868
35	Brachypodium Chr1	13853052	14708579	Centipedegrass Chr2	109231850	107524416
36	Brachypodium Chr1	21186843	21907759	Centipedegrass Chr2	94643710	93395370
37	Brachypodium Chr1	22217858	23508141	Centipedegrass Chr2	92874537	91199639
38	Brachypodium Chr1	58348915	58792400	Centipedegrass Chr2	808423	74953
39	Brachypodium Chr1	23646186	24622289	Centipedegrass Chr2	34947320	31678307
40	Brachypodium Chr1	13340751	13734657	Centipedegrass Chr2	110310242	109668335
41	Brachypodium Chr1	4237787	5219156	Centipedegrass Chr2	9442761	5449558
42	Brachypodium Chr1	3027649	3432510	Centipedegrass Chr2	19707334	16304092
43	Brachypodium Chr1	3447802	3783346	Centipedegrass Chr2	15494454	13153143
44	Brachypodium Chr1	55134891	55731845	Centipedegrass Chr2	10982167	9993427
45	Brachypodium Chr1	63090295	63417181	Centipedegrass Chr2	109559641	109247602
46	Brachypodium Chr1	4003404	4189234	Centipedegrass Chr2	11983292	10200227
47	Brachypodium Chr1	57943150	58441260	Centipedegrass Chr2	2890490	1209010
48	Brachypodium Chr1	70118100	70566470	Centipedegrass Chr2	103388104	102687060
49	Brachypodium Chr1	2557621	2861000	Centipedegrass Chr2	22819230	20507260
50	Brachypodium Chr1	44019824	44865450	Centipedegrass Chr2	79761507	77719138
51	Brachypodium Chr1	57537129	58075190	Centipedegrass Chr2	4810109	3908035
52	Brachypodium Chr1	445389	652456	Centipedegrass Chr2	33296075	29771238
53	Brachypodium Chr1	18943172	19152488	Centipedegrass Chr2	100031466	99550314
54	Brachypodium Chr1	1159165	1428092	Centipedegrass Chr2	28542049	27325625
55	Brachypodium Chr1	50766696	51112054	Centipedegrass Chr2	31567790	29623029
56	Brachypodium Chr1	56249653	56327832	Centipedegrass Chr2	5476310	5146703
57	Brachypodium Chr1	41071572	41472473	Centipedegrass Chr2	81679715	81164618
58	Brachypodium Chr1	5469388	5726983	Centipedegrass Chr2	2112464	1185630
59	Brachypodium Chr1	45606720	45978033	Centipedegrass Chr2	74896727	74010477
60	Brachypodium Chr1	61502625	74574253	Centipedegrass Chr1	89674546	114700051
61	Brachypodium Chr1	2800767	7810400	Centipedegrass Chr1	3889894	14354304
62	Brachypodium Chr1	9069968	12722094	Centipedegrass Chr1	17354006	27829348
63	Brachypodium Chr1	400545	1811412	Centipedegrass Chr1	420830	2873566
64	Brachypodium Chr1	58804327	60789080	Centipedegrass Chr1	83769797	89498210
65	Brachypodium Chr1	8577640	9189129	Centipedegrass Chr1	15740591	16968201
66	Brachypodium Chr1	1995134	2495572	Centipedegrass Chr1	2880549	3870892
67	Brachypodium Chr1	52132562	54297152	Centipedegrass Chr1	3898025	5925127
68	Brachypodium Chr1	16758795	17242424	Centipedegrass Chr1	86472768	88725878
69	Brachypodium Chr1	51131520	51850014	Centipedegrass Chr1	2079148	3484310
70	Brachypodium Chr1	12781231	13184697	Centipedegrass Chr1	82074154	83472320
71	Brachypodium Chr1	72676926	73104007	Centipedegrass Chr1	78248977	78941153
72	Brachypodium Chr1	55098814	55807466	Centipedegrass Chr1	6127285	6452963
73	Brachypodium Chr1	67097349	67731991	Centipedegrass Chr1	66165325	68785400
74	Brachypodium Chr1	14733706	14929752	Centipedegrass Chr1	89888622	90230009
75	Brachypodium Chr1	10317228	10840586	Centipedegrass Chr1	6395593	7072372
76	Brachypodium Chr1	17701439	17840015	Centipedegrass Chr1	83717921	83976340
77	Brachypodium Chr1	71592465	71704045	Centipedegrass Chr1	39967850	40692190
78	Brachypodium Chr1	73643214	73787003	Centipedegrass Chr1	80272616	80887054
79	Brachypodium Chr1	57883897	58392388	Centipedegrass Chr1	8745623	9688973
80	Brachypodium Chr1	74403621	74510527	Centipedegrass Chr1	75679763	76435575
81	Brachypodium Chr1	7973279	8306744	Centipedegrass Chr1	98840043	99180089
82	Brachypodium Chr1	73842557	73955623	Centipedegrass Chr1	28665112	29450217
83	Brachypodium Chr1	7866789	8574808	Centipedegrass Chr1	15735929	14354304
84	Brachypodium Chr1	13777737	14663304	Centipedegrass Chr1	93250514	90438651
85	Brachypodium Chr1	71746620	72643698	Centipedegrass Chr1	39648502	34679044
86	Brachypodium Chr1	13345454	13734657	Centipedegrass Chr1	96138006	93797671
87	Brachypodium Chr1	74095942	74565722	Centipedegrass Chr1	78158766	74476290
88	Brachypodium Chr1	66746701	66977470	Centipedegrass Chr1	100639241	100268564
89	Brachypodium Chr1	70005296	71524435	Centipedegrass Chr1	49137588	41170821
90	Brachypodium Chr1	73174527	73546440	Centipedegrass Chr1	79887370	79109934
91	Brachypodium Chr1	1815777	1979871	Centipedegrass Chr1	3193769	3049668
92	Brachypodium Chr1	16232099	16526511	Centipedegrass Chr1	89458798	88774071
93	Brachypodium Chr1	4067650	4120246	Centipedegrass Chr1	6229367	6068056
94	Brachypodium Chr1	996230	1198333	Centipedegrass Chr1	1878442	1726943
95	Brachypodium Chr1	2950891	3082585	Centipedegrass Chr1	4485005	4217775
96	Brachypodium Chr1	57051499	57341977	Centipedegrass Chr1	7097174	6583152
97	Brachypodium Chr1	66784373	66944663	Centipedegrass Chr1	64640925	61873870
98	Brachypodium Chr1	17327516	17592391	Centipedegrass Chr1	86340280	84867257
99	Brachypodium Chr1	731493	777674	Centipedegrass Chr1	1243535	1196623
100	Brachypodium Chr1	2077995	2120063	Centipedegrass Chr1	3329419	3214479
101	Brachypodium Chr1	74403621	74510527	Centipedegrass Chr1	114474056	114444386
102	Brachypodium Chr1	2601482	2730586	Centipedegrass Chr1	297722	17145
103	Brachypodium Chr1	56249653	56925956	Centipedegrass Chr1	8283772	7646661
104	Brachypodium Chr1	66066973	66263941	Centipedegrass Chr1	15600361	14895377
105	Brachypodium Chr1	11119631	11562837	Centipedegrass Chr1	23800022	22818955
106	Brachypodium Chr1	18035112	18362608	Centipedegrass Chr1	83479401	82382088
107	Brachypodium Chr1	9812827	10066942	Centipedegrass Chr1	40682157	39399510
108	Brachypodium Chr1	849415	905383	Centipedegrass Chr1	1345230	1218634
109	Brachypodium Chr1	5469388	5859500	Centipedegrass Chr1	104119211	102953679
110	Brachypodium Chr1	2384854	2565789	Centipedegrass Chr1	97785615	96726640
111	Brachypodium Chr1	6256520	6548310	Centipedegrass Chr1	5761710	5376758
112	Brachypodium Chr1	68890906	69007839	Centipedegrass Chr1	9238687	8755910
113	Brachypodium Chr1	73866718	73927947	Centipedegrass Chr1	29413247	28709446
114	Brachypodium Chr1	25162279	25577948	Centipedegrass Chr1	111887010	110857884
115	Brachypodium Chr1	18409352	18747786	Centipedegrass Chr1	81938498	81156928
116	Brachypodium Chr1	59405460	59894987	Centipedegrass Chr1	106793775	106360811
117	Brachypodium Chr1	25616371	29241885	Centipedegrass Chr3	96085334	101933338
118	Brachypodium Chr1	48147638	48750285	Centipedegrass Chr3	5181419	7936367
119	Brachypodium Chr1	24735336	25519127	Centipedegrass Chr3	102230934	103573597
120	Brachypodium Chr1	48836574	49289010	Centipedegrass Chr3	2577823	5937098
121	Brachypodium Chr1	34646572	35466765	Centipedegrass Chr3	35427119	37695668
122	Brachypodium Chr1	49489327	49676067	Centipedegrass Chr3	9374571	9986084
123	Brachypodium Chr1	64115306	64591516	Centipedegrass Chr3	89465480	90411463
124	Brachypodium Chr1	50462295	50736075	Centipedegrass Chr3	355320	1306892
125	Brachypodium Chr1	34194509	34371212	Centipedegrass Chr3	37736429	43216147
126	Brachypodium Chr1	50632429	50680784	Centipedegrass Chr3	536730	658651
127	Brachypodium Chr1	47430434	47962642	Centipedegrass Chr3	12929014	14013369
128	Brachypodium Chr1	48853446	49289010	Centipedegrass Chr3	3140976	5343558
129	Brachypodium Chr1	69259152	69548916	Centipedegrass Chr3	53526484	54207916
130	Brachypodium Chr1	48149477	48288878	Centipedegrass Chr3	5932977	6463107
131	Brachypodium Chr1	38078894	45030522	Centipedegrass Chr3	33141842	19138194
132	Brachypodium Chr1	30775657	34625366	Centipedegrass Chr3	96073176	90859885
133	Brachypodium Chr1	45041822	48137939	Centipedegrass Chr3	18286736	12105341
134	Brachypodium Chr1	29632402	30752703	Centipedegrass Chr3	106349203	104211015
135	Brachypodium Chr1	8936927	10840586	Centipedegrass Chr3	75581326	68036632
136	Brachypodium Chr1	50180363	50738785	Centipedegrass Chr3	2266804	355203
137	Brachypodium Chr1	49516340	50094795	Centipedegrass Chr3	9533806	8205813
138	Brachypodium Chr1	11188915	11853617	Centipedegrass Chr3	65130959	62961797
139	Brachypodium Chr1	27804802	28260092	Centipedegrass Chr3	100608100	99687325
140	Brachypodium Chr1	25406806	25503236	Centipedegrass Chr3	103920758	103604263
141	Brachypodium Chr1	25887618	26519220	Centipedegrass Chr3	97230203	96734752
142	Brachypodium Chr1	35448321	36441076	Centipedegrass Chr3	91243041	90721927
143	Brachypodium Chr1	35881173	38657457	Centipedegrass Chr3	35155941	33628816
144	Brachypodium Chr1	25530411	25601167	Centipedegrass Chr3	104157241	104016136
145	Brachypodium Chr1	28937017	29134829	Centipedegrass Chr3	101847819	101475201
146	Brachypodium Chr1	49303778	49446304	Centipedegrass Chr3	11790494	11505269
147	Brachypodium Chr1	50373239	50723489	Centipedegrass Chr3	1634636	608032
148	Brachypodium Chr1	28980108	29249118	Centipedegrass Chr3	102001022	101737323
149	Brachypodium Chr1	10874042	11145859	Centipedegrass Chr3	67374024	66220025
150	Brachypodium Chr1	46929993	47620228	Centipedegrass Chr3	13708187	12350172
151	Brachypodium Chr1	39979800	40048444	Centipedegrass Chr3	33385179	33243901
152	Brachypodium Chr1	26511185	26554380	Centipedegrass Chr3	97760197	97636571
153	Brachypodium Chr1	49447336	49657088	Centipedegrass Chr3	10150596	9926346
154	Brachypodium Chr1	27662203	27741189	Centipedegrass Chr3	99902365	99521715
155	Brachypodium Chr1	72865783	73096787	Centipedegrass Chr3	102844773	102554218
156	Brachypodium Chr1	47958052	48187469	Centipedegrass Chr3	6034828	5179368
157	Brachypodium Chr1	62206123	63266448	Centipedegrass Chr7	60581406	62297365
158	Brachypodium Chr1	65167472	65576574	Centipedegrass Chr7	680031	1873457
159	Brachypodium Chr1	64125982	64507967	Centipedegrass Chr7	43975921	40532402
160	Brachypodium Chr1	64577981	64795293	Centipedegrass Chr7	7460981	6384169
161	Brachypodium Chr1	33363545	33967673	Centipedegrass Chr7	23756824	21908584
162	Brachypodium Chr1	40394394	41472473	Centipedegrass Chr9	64018482	64602722
163	Brachypodium Chr1	60520915	60789080	Centipedegrass Chr9	47991878	48160158
164	Brachypodium Chr1	38841009	47255499	Centipedegrass Chr6	70346329	79729589
165	Brachypodium Chr1	30833125	34475356	Centipedegrass Chr6	11999819	19428796
166	Brachypodium Chr1	34971859	36698728	Centipedegrass Chr6	22160302	23749621
167	Brachypodium Chr1	25616371	29081616	Centipedegrass Chr6	11839592	8330420
168	Brachypodium Chr1	29078205	30312635	Centipedegrass Chr6	7997645	5838568
169	Brachypodium Chr1	34646572	35708685	Centipedegrass Chr6	23121178	19951607
170	Brachypodium Chr1	73144269	73605522	Centipedegrass Chr8	56788705	57695132
171	Brachypodium Chr1	25268427	25474610	Centipedegrass Chr8	55483972	55222782
172	Brachypodium Chr2	41414179	59240967	Centipedegrass Chr5	48601494	85873917
173	Brachypodium Chr2	6866686	12671700	Centipedegrass Chr5	16882696	42857706
174	Brachypodium Chr2	16450380	23255020	Centipedegrass Chr5	64235062	78834828
175	Brachypodium Chr2	13839453	16156065	Centipedegrass Chr5	57639327	64033136
176	Brachypodium Chr2	32497996	34631348	Centipedegrass Chr5	3354334	8703886
177	Brachypodium Chr2	2501026	2702502	Centipedegrass Chr5	16586817	17158260
178	Brachypodium Chr2	40093187	41255209	Centipedegrass Chr5	42825459	47069138
179	Brachypodium Chr2	34800023	35296712	Centipedegrass Chr5	26662648	29341270
180	Brachypodium Chr2	57838000	58329859	Centipedegrass Chr5	83294080	84657753
181	Brachypodium Chr2	10677	258552	Centipedegrass Chr5	9209463	10043391
182	Brachypodium Chr2	48988878	49123498	Centipedegrass Chr5	65378827	65578433
183	Brachypodium Chr2	37037064	37393903	Centipedegrass Chr5	22501479	23530707
184	Brachypodium Chr2	13175769	13316191	Centipedegrass Chr5	54818192	55992689
185	Brachypodium Chr2	49543748	49945644	Centipedegrass Chr5	64946227	65552605
186	Brachypodium Chr2	31398515	32065808	Centipedegrass Chr5	861555	1588475
187	Brachypodium Chr2	34676616	34796922	Centipedegrass Chr5	9144212	9694875
188	Brachypodium Chr2	48394351	48778820	Centipedegrass Chr5	50880810	53191947
189	Brachypodium Chr2	5313997	5619499	Centipedegrass Chr5	58139692	59306445
190	Brachypodium Chr2	16936	244812	Centipedegrass Chr5	9193577	10018524
191	Brachypodium Chr2	2713049	7058598	Centipedegrass Chr5	9144212	289200
192	Brachypodium Chr2	259789	2498956	Centipedegrass Chr5	16580984	10250421
193	Brachypodium Chr2	40993293	41401204	Centipedegrass Chr5	48590900	46303706
194	Brachypodium Chr2	25269805	26564867	Centipedegrass Chr5	84569201	82413182
195	Brachypodium Chr2	26659606	27472025	Centipedegrass Chr5	25980906	24681314
196	Brachypodium Chr2	13169831	13693771	Centipedegrass Chr5	57880266	56910344
197	Brachypodium Chr2	11328985	11882146	Centipedegrass Chr5	32271876	30531540
198	Brachypodium Chr2	39123681	39535113	Centipedegrass Chr5	85846119	85417736
199	Brachypodium Chr2	44578672	45284329	Centipedegrass Chr5	59996465	59599073
200	Brachypodium Chr2	46133522	46344108	Centipedegrass Chr5	57601196	56546013
201	Brachypodium Chr2	6864099	6915863	Centipedegrass Chr5	7080177	7018226
202	Brachypodium Chr2	13729497	13796809	Centipedegrass Chr5	56362691	56160987
203	Brachypodium Chr2	20290703	20524162	Centipedegrass Chr5	74062611	73912170
204	Brachypodium Chr2	643689	718105	Centipedegrass Chr5	15439258	15019748
205	Brachypodium Chr2	58086819	58178859	Centipedegrass Chr5	84155123	83853484
206	Brachypodium Chr2	57956850	58041542	Centipedegrass Chr5	83991844	83362787
207	Brachypodium Chr2	4989865	5275896	Centipedegrass Chr5	68243699	67826923
208	Brachypodium Chr2	47278608	47392219	Centipedegrass Chr4	65770106	65682533
209	Brachypodium Chr2	56448750	57059531	Centipedegrass Chr2	84136529	84886253
210	Brachypodium Chr2	53175067	53676288	Centipedegrass Chr1	96143705	97963639
211	Brachypodium Chr2	9835595	10460215	Centipedegrass Chr1	93823052	94797219
212	Brachypodium Chr2	52116507	52745156	Centipedegrass Chr1	92997959	91296561
213	Brachypodium Chr2	18791430	19666549	Centipedegrass Chr1	92887993	91610894
214	Brachypodium Chr2	37475805	37990686	Centipedegrass Chr1	97466210	96544548
215	Brachypodium Chr2	4950531	5269600	Centipedegrass Chr3	90728709	91242031
216	Brachypodium Chr2	52462357	53059695	Centipedegrass Chr3	89578599	90323384
217	Brachypodium Chr2	34057152	34325494	Centipedegrass Chr3	93238201	93848700
218	Brachypodium Chr2	3173797	3612706	Centipedegrass Chr3	93841018	93186673
219	Brachypodium Chr2	33155093	33399150	Centipedegrass Chr3	92207346	91661255
220	Brachypodium Chr2	37820469	38947868	Centipedegrass Chr7	4953152	8521282
221	Brachypodium Chr2	39006899	40630826	Centipedegrass Chr7	1417526	4730606
222	Brachypodium Chr2	35859243	36812260	Centipedegrass Chr7	10680883	12574480
223	Brachypodium Chr2	2713049	3700471	Centipedegrass Chr7	18690090	20444966
224	Brachypodium Chr2	3868299	4590591	Centipedegrass Chr7	20324442	24331664
225	Brachypodium Chr2	27160833	30002559	Centipedegrass Chr7	39335604	43737549
226	Brachypodium Chr2	25460934	25754011	Centipedegrass Chr7	49068124	50580425
227	Brachypodium Chr2	13336971	13793041	Centipedegrass Chr7	70003461	70426871
228	Brachypodium Chr2	5860616	6668953	Centipedegrass Chr7	26584089	32546328
229	Brachypodium Chr2	33639059	34014526	Centipedegrass Chr7	19931835	20538231
230	Brachypodium Chr2	31377190	31687957	Centipedegrass Chr7	29110344	34784503
231	Brachypodium Chr2	24502983	24731179	Centipedegrass Chr7	51910885	52100931
232	Brachypodium Chr2	57281699	57793167	Centipedegrass Chr7	44669932	46604269
233	Brachypodium Chr2	30163186	30829707	Centipedegrass Chr7	31455736	38899283
234	Brachypodium Chr2	37681261	37800868	Centipedegrass Chr7	17015236	17105637
235	Brachypodium Chr2	13882101	14352595	Centipedegrass Chr7	69756806	70232961
236	Brachypodium Chr2	57963624	58455237	Centipedegrass Chr7	48937694	50694942
237	Brachypodium Chr2	39859831	39911812	Centipedegrass Chr7	3528466	3812698
238	Brachypodium Chr2	10059700	10207184	Centipedegrass Chr7	47336452	48141396
239	Brachypodium Chr2	46152022	46344108	Centipedegrass Chr7	70003461	70359419
240	Brachypodium Chr2	13875717	14097311	Centipedegrass Chr7	69105532	69434315
241	Brachypodium Chr2	13673813	25460394	Centipedegrass Chr7	70313125	50580425
242	Brachypodium Chr2	44892046	55595467	Centipedegrass Chr7	70234514	54306399
243	Brachypodium Chr2	29957831	33747468	Centipedegrass Chr7	39271208	20900640
244	Brachypodium Chr2	33395881	34933908	Centipedegrass Chr7	20794432	17325069
245	Brachypodium Chr2	12751152	13316191	Centipedegrass Chr7	71930700	70478087
246	Brachypodium Chr2	25792352	27166367	Centipedegrass Chr7	47035011	44217417
247	Brachypodium Chr2	36928521	37454814	Centipedegrass Chr7	10558479	8521282
248	Brachypodium Chr2	43042930	44580858	Centipedegrass Chr7	71129840	70359419
249	Brachypodium Chr2	35179078	36172871	Centipedegrass Chr7	15311608	12232414
250	Brachypodium Chr2	9271630	9821963	Centipedegrass Chr7	9820733	7801626
251	Brachypodium Chr2	37475805	37764920	Centipedegrass Chr7	1304485	552424
252	Brachypodium Chr2	39326164	39430345	Centipedegrass Chr7	511007	198717
253	Brachypodium Chr2	26951955	27281346	Centipedegrass Chr7	48140709	47126013
254	Brachypodium Chr2	25754928	25891726	Centipedegrass Chr7	49060810	48261473
255	Brachypodium Chr2	41382697	42667394	Centipedegrass Chr7	71602770	71166749
256	Brachypodium Chr2	58646816	59068010	Centipedegrass Chr7	3512084	1320526
257	Brachypodium Chr2	10315305	10797179	Centipedegrass Chr7	17868390	17325069
258	Brachypodium Chr2	38086254	38464062	Centipedegrass Chr7	59716060	59497290
259	Brachypodium Chr2	39437078	39834821	Centipedegrass Chr7	3407238	2409519
260	Brachypodium Chr2	52827902	53001534	Centipedegrass Chr7	44198424	40532402
261	Brachypodium Chr2	48293595	48428121	Centipedegrass Chr9	56829396	56021242
262	Brachypodium Chr2	56387880	57059531	Centipedegrass Chr9	61329882	60443603
263	Brachypodium Chr2	4614566	5339332	Centipedegrass Chr6	18139546	21334625
264	Brachypodium Chr2	3143267	3483725	Centipedegrass Chr6	14549858	15406595
265	Brachypodium Chr2	56701285	57031566	Centipedegrass Chr8	27471382	30709449
266	Brachypodium Chr2	55751937	56166431	Centipedegrass Chr8	47247421	46664634
267	Brachypodium Chr3	42949265	43263459	Centipedegrass Chr5	80401503	81289121
268	Brachypodium Chr3	46812980	47684418	Centipedegrass Chr5	76303832	77518915
269	Brachypodium Chr3	6871763	7588477	Centipedegrass Chr5	4469593	2812998
270	Brachypodium Chr3	39804552	44045650	Centipedegrass Chr2	76109572	88092838
271	Brachypodium Chr3	37612885	39037587	Centipedegrass Chr2	68408894	73222534
272	Brachypodium Chr3	57019668	57660572	Centipedegrass Chr2	77718218	79096953
273	Brachypodium Chr3	44139316	44365665	Centipedegrass Chr2	35416444	37239524
274	Brachypodium Chr3	56178156	56342764	Centipedegrass Chr2	80686860	81473966
275	Brachypodium Chr3	40508480	40803966	Centipedegrass Chr2	79499150	78604020
276	Brachypodium Chr3	39192052	39419084	Centipedegrass Chr2	74969577	73465861
277	Brachypodium Chr3	37115681	37506424	Centipedegrass Chr2	66774291	65083137
278	Brachypodium Chr3	43942744	44054766	Centipedegrass Chr2	89412545	87844320
279	Brachypodium Chr3	27079320	29896040	Centipedegrass Chr1	107793758	110754546
280	Brachypodium Chr3	32597331	33051120	Centipedegrass Chr1	29202594	29811676
281	Brachypodium Chr3	34769529	35864946	Centipedegrass Chr1	113789121	114567007
282	Brachypodium Chr3	20504670	20800025	Centipedegrass Chr1	67789113	69483925
283	Brachypodium Chr3	27684781	27940224	Centipedegrass Chr1	39940778	40867379
284	Brachypodium Chr3	34118752	34433408	Centipedegrass Chr1	111956759	112781003
285	Brachypodium Chr3	19776635	20195485	Centipedegrass Chr1	61623436	64421298
286	Brachypodium Chr3	36653361	36847560	Centipedegrass Chr1	70256375	72196917
287	Brachypodium Chr3	24455940	26863771	Centipedegrass Chr1	42489200	45747583
288	Brachypodium Chr3	19765912	20438906	Centipedegrass Chr1	100339084	100836992
289	Brachypodium Chr3	51573992	51818264	Centipedegrass Chr1	74602506	75964739
290	Brachypodium Chr3	20106452	20480348	Centipedegrass Chr1	65388678	66858940
291	Brachypodium Chr3	35760830	35874352	Centipedegrass Chr1	74816938	75082429
292	Brachypodium Chr3	55709202	55934707	Centipedegrass Chr1	109636847	110018713
293	Brachypodium Chr3	27783743	28328986	Centipedegrass Chr1	19201477	19656360
294	Brachypodium Chr3	33514222	36960381	Centipedegrass Chr1	80935349	68809406
295	Brachypodium Chr3	27896377	32532465	Centipedegrass Chr1	39797129	29879086
296	Brachypodium Chr3	27079320	27921223	Centipedegrass Chr1	42133310	40937085
297	Brachypodium Chr3	32777742	33458350	Centipedegrass Chr1	29382274	28620153
298	Brachypodium Chr3	33263613	33959704	Centipedegrass Chr1	113355056	112884748
299	Brachypodium Chr3	28215955	28405584	Centipedegrass Chr1	39298938	39091434
300	Brachypodium Chr3	50410370	50862993	Centipedegrass Chr1	34761828	33108185
301	Brachypodium Chr3	21665154	22587310	Centipedegrass Chr1	100239875	99270985
302	Brachypodium Chr3	34681150	34853963	Centipedegrass Chr1	111291832	110837759
303	Brachypodium Chr3	36657366	36691966	Centipedegrass Chr1	70044270	69915730
304	Brachypodium Chr3	52748543	52943118	Centipedegrass Chr1	79674239	78941153
305	Brachypodium Chr3	24548169	26756459	Centipedegrass Chr1	107619023	107212160
306	Brachypodium Chr3	58281872	59077218	Centipedegrass Chr3	21725661	24840941
307	Brachypodium Chr3	56881972	58075531	Centipedegrass Chr3	19134303	21583571
308	Brachypodium Chr3	56167943	56501084	Centipedegrass Chr3	26788967	29658032
309	Brachypodium Chr3	2008929	2525826	Centipedegrass Chr3	105187595	106354218
310	Brachypodium Chr3	7166259	7500492	Centipedegrass Chr3	90728709	91242031
311	Brachypodium Chr3	6871763	7115727	Centipedegrass Chr3	37736429	39028719
312	Brachypodium Chr3	4223277	4486407	Centipedegrass Chr3	96734402	97237131
313	Brachypodium Chr3	56572062	56696699	Centipedegrass Chr3	24900819	25801266
314	Brachypodium Chr3	4422397	6942055	Centipedegrass Chr3	96521920	91274643
315	Brachypodium Chr3	3500637	4356174	Centipedegrass Chr3	99590254	97361467
316	Brachypodium Chr3	53608505	54242187	Centipedegrass Chr3	32678392	29801221
317	Brachypodium Chr3	2731003	3378886	Centipedegrass Chr3	101900013	100165026
318	Brachypodium Chr3	54258852	54853670	Centipedegrass Chr3	17117378	15783584
319	Brachypodium Chr3	7527204	8065195	Centipedegrass Chr3	37458325	34643634
320	Brachypodium Chr3	46701719	47158589	Centipedegrass Chr3	83599854	82375580
321	Brachypodium Chr3	54935223	55071582	Centipedegrass Chr3	15316693	14397925
322	Brachypodium Chr3	59082564	59197642	Centipedegrass Chr3	18207617	17596054
323	Brachypodium Chr3	46854300	47617222	Centipedegrass Chr7	57501930	56179604
324	Brachypodium Chr3	11507824	12712217	Centipedegrass Chr9	80531	5707679
325	Brachypodium Chr3	15406200	18842270	Centipedegrass Chr9	18633019	34627371
326	Brachypodium Chr3	37567510	39123653	Centipedegrass Chr9	43237863	48025506
327	Brachypodium Chr3	39274981	40985781	Centipedegrass Chr9	49119990	54202998
328	Brachypodium Chr3	12555749	13171899	Centipedegrass Chr9	6190927	9160370
329	Brachypodium Chr3	42864455	43253709	Centipedegrass Chr9	61132576	62146060
330	Brachypodium Chr3	43942744	44054766	Centipedegrass Chr9	57376915	57707629
331	Brachypodium Chr3	41648428	41755526	Centipedegrass Chr9	63810866	64057020
332	Brachypodium Chr3	15224679	15340609	Centipedegrass Chr9	10157085	10410473
333	Brachypodium Chr3	57019668	57660572	Centipedegrass Chr9	51674898	53121902
334	Brachypodium Chr3	55837191	56058403	Centipedegrass Chr9	55044529	55462846
335	Brachypodium Chr3	16827950	17627754	Centipedegrass Chr9	22182299	26344747
336	Brachypodium Chr3	41024593	42530595	Centipedegrass Chr9	64911381	61969573
337	Brachypodium Chr3	13231282	15205630	Centipedegrass Chr9	18602259	10903973
338	Brachypodium Chr3	42934926	43559121	Centipedegrass Chr9	61325658	59782019
339	Brachypodium Chr3	44055825	44390317	Centipedegrass Chr9	57366684	55272044
340	Brachypodium Chr3	43576697	43930401	Centipedegrass Chr9	59117219	57728258
341	Brachypodium Chr3	39171286	39448803	Centipedegrass Chr9	49591845	48360903
342	Brachypodium Chr3	11155545	11494231	Centipedegrass Chr9	55243591	54402290
343	Brachypodium Chr3	37115681	37530198	Centipedegrass Chr9	42307770	40780476
344	Brachypodium Chr3	20803942	21589190	Centipedegrass Chr9	40069381	34378213
345	Brachypodium Chr3	40498283	40803966	Centipedegrass Chr9	53718641	52376421
346	Brachypodium Chr3	18047745	18379589	Centipedegrass Chr9	28793495	27454736
347	Brachypodium Chr3	37550811	37768762	Centipedegrass Chr9	44011977	42469881
348	Brachypodium Chr3	17591490	17772422	Centipedegrass Chr9	26447644	25783433
349	Brachypodium Chr3	11712622	11757586	Centipedegrass Chr9	732663	667652
350	Brachypodium Chr3	56178156	56302070	Centipedegrass Chr9	64846844	64412531
351	Brachypodium Chr3	44297997	54237576	Centipedegrass Chr6	31768949	71383951
352	Brachypodium Chr3	731911	8859522	Centipedegrass Chr6	1036004	28718972
353	Brachypodium Chr3	54245536	56149682	Centipedegrass Chr6	77883652	81260895
354	Brachypodium Chr3	59268442	59672690	Centipedegrass Chr6	81346356	81908432
355	Brachypodium Chr3	59079632	59240726	Centipedegrass Chr6	77479770	78006061
356	Brachypodium Chr3	29473511	30820446	Centipedegrass Chr6	61301181	62374953
357	Brachypodium Chr3	1498413	1556372	Centipedegrass Chr6	3607573	3849656
358	Brachypodium Chr3	2708707	3000094	Centipedegrass Chr6	7753444	8312093
359	Brachypodium Chr3	46836470	46887285	Centipedegrass Chr6	51247142	51366785
360	Brachypodium Chr3	32204406	33139616	Centipedegrass Chr6	63608946	64375569
361	Brachypodium Chr3	56748178	59077218	Centipedegrass Chr6	77452168	72579585
362	Brachypodium Chr3	56167943	56487039	Centipedegrass Chr6	72190603	71441290
363	Brachypodium Chr3	52204981	52458973	Centipedegrass Chr6	66395166	65809216
364	Brachypodium Chr3	56572062	56741462	Centipedegrass Chr6	72570524	72288793
365	Brachypodium Chr3	100150	580889	Centipedegrass Chr6	548499	19858
366	Brachypodium Chr3	731911	906850	Centipedegrass Chr6	1176079	589776
367	Brachypodium Chr3	58978061	59049112	Centipedegrass Chr6	72707547	72622315
368	Brachypodium Chr3	2219470	2331081	Centipedegrass Chr6	6597287	6369058
369	Brachypodium Chr3	56015335	56094163	Centipedegrass Chr6	81247411	81031653
370	Brachypodium Chr3	39984689	40468769	Centipedegrass Chr6	77549651	76686878
371	Brachypodium Chr3	8228726	8566633	Centipedegrass Chr6	24908621	24235927
372	Brachypodium Chr3	35162101	35845301	Centipedegrass Chr6	65872261	64992333
373	Brachypodium Chr3	49405246	52347689	Centipedegrass Chr8	46784512	55189402
374	Brachypodium Chr3	45132708	47277317	Centipedegrass Chr8	20147387	39219172
375	Brachypodium Chr3	52281029	53489699	Centipedegrass Chr8	55283723	58884256
376	Brachypodium Chr3	47836522	48557239	Centipedegrass Chr8	41945299	43906041
377	Brachypodium Chr3	48633124	49319336	Centipedegrass Chr8	44349252	46530641
378	Brachypodium Chr3	11607590	11905008	Centipedegrass Chr8	66888559	68519924
379	Brachypodium Chr3	47325920	47814472	Centipedegrass Chr8	40151211	41438821
380	Brachypodium Chr3	33284010	34440498	Centipedegrass Chr8	55705723	57462561
381	Brachypodium Chr3	13643645	14091388	Centipedegrass Chr8	62026326	63182543
382	Brachypodium Chr3	30149130	31062576	Centipedegrass Chr8	50415890	51405221
383	Brachypodium Chr3	13240325	13467237	Centipedegrass Chr8	61146275	61515137
384	Brachypodium Chr3	32261409	32852992	Centipedegrass Chr8	52420146	52810277
385	Brachypodium Chr3	16092419	17298579	Centipedegrass Chr8	60285858	58900196
386	Brachypodium Chr3	52187862	52458973	Centipedegrass Chr8	55644807	55101560
387	Brachypodium Chr4	47330463	48212972	Centipedegrass Chr5	72019735	73567354
388	Brachypodium Chr4	45792973	46508433	Centipedegrass Chr5	76691117	76160847
389	Brachypodium Chr4	10415054	13045108	Centipedegrass Chr4	91791246	97278632
390	Brachypodium Chr4	23842261	25894512	Centipedegrass Chr4	28066297	33156186
391	Brachypodium Chr4	25757747	27234555	Centipedegrass Chr4	32512164	36659577
392	Brachypodium Chr4	30987136	31533283	Centipedegrass Chr4	2816754	4975054
393	Brachypodium Chr4	29420347	29743262	Centipedegrass Chr4	17691897	19631044
394	Brachypodium Chr4	8407728	8675393	Centipedegrass Chr4	74803777	78728485
395	Brachypodium Chr4	44485437	44904471	Centipedegrass Chr4	28839015	30776105
396	Brachypodium Chr4	30091920	30291468	Centipedegrass Chr4	14506993	14932141
397	Brachypodium Chr4	27515040	28103528	Centipedegrass Chr4	23618871	24754885
398	Brachypodium Chr4	14006091	14534028	Centipedegrass Chr4	70662442	72528941
399	Brachypodium Chr4	21581669	21962898	Centipedegrass Chr4	44430537	46016960
400	Brachypodium Chr4	5292782	5700927	Centipedegrass Chr4	94816288	97281631
401	Brachypodium Chr4	46828090	46900384	Centipedegrass Chr4	9663752	10138370
402	Brachypodium Chr4	31669241	31746398	Centipedegrass Chr4	10029360	11411538
403	Brachypodium Chr4	31570420	31688522	Centipedegrass Chr4	8094104	9664231
404	Brachypodium Chr4	9366026	9424179	Centipedegrass Chr4	84110742	85216200
405	Brachypodium Chr4	27515040	28103528	Centipedegrass Chr4	23864776	24967029
406	Brachypodium Chr4	17118847	22476045	Centipedegrass Chr4	56187772	43172678
407	Brachypodium Chr4	14905239	17295719	Centipedegrass Chr4	64241251	56504104
408	Brachypodium Chr4	46135218	47359388	Centipedegrass Chr4	13974161	6502725
409	Brachypodium Chr4	47366974	47890610	Centipedegrass Chr4	4970694	2305143
410	Brachypodium Chr4	27683668	29306275	Centipedegrass Chr4	24194382	19967821
411	Brachypodium Chr4	29519074	30137170	Centipedegrass Chr4	17747869	15634563
412	Brachypodium Chr4	48018388	48231108	Centipedegrass Chr4	1273078	30680
413	Brachypodium Chr4	14006091	14655103	Centipedegrass Chr4	69326984	66433161
414	Brachypodium Chr4	13041653	13598322	Centipedegrass Chr4	74574426	72549999
415	Brachypodium Chr4	45736199	45840741	Centipedegrass Chr4	16159108	15634563
416	Brachypodium Chr4	45344138	45520157	Centipedegrass Chr4	22037455	19631044
417	Brachypodium Chr4	23236143	23825358	Centipedegrass Chr4	39399365	36781775
418	Brachypodium Chr4	30381501	30955457	Centipedegrass Chr4	13988318	13149706
419	Brachypodium Chr4	17731668	17999629	Centipedegrass Chr4	54199970	53799081
420	Brachypodium Chr4	31561658	31649220	Centipedegrass Chr4	8211623	7436621
421	Brachypodium Chr4	27776447	28169186	Centipedegrass Chr4	24585658	23931886
422	Brachypodium Chr4	8471104	8552063	Centipedegrass Chr4	76795585	75045568
423	Brachypodium Chr4	31949630	42994202	Centipedegrass Chr2	40061449	90898151
424	Brachypodium Chr4	43027118	43679996	Centipedegrass Chr2	35317020	38005082
425	Brachypodium Chr4	7157590	7905159	Centipedegrass Chr2	38109638	51972419
426	Brachypodium Chr4	39389254	39435103	Centipedegrass Chr2	82970404	83015766
427	Brachypodium Chr4	40655730	41018048	Centipedegrass Chr2	85875178	86629341
428	Brachypodium Chr4	40804363	40864462	Centipedegrass Chr2	86480462	86151281
429	Brachypodium Chr4	821216	1037923	Centipedegrass Chr2	9482744	8351287
430	Brachypodium Chr4	32011394	32152246	Centipedegrass Chr2	40953573	40559413
431	Brachypodium Chr4	47551431	47890610	Centipedegrass Chr2	108924763	107983480
432	Brachypodium Chr4	36749038	37353938	Centipedegrass Chr2	103327847	102740015
433	Brachypodium Chr4	41409615	41482782	Centipedegrass Chr2	87966886	87834041
434	Brachypodium Chr4	1552458	3065891	Centipedegrass Chr1	21484687	24507629
435	Brachypodium Chr4	731106	1340112	Centipedegrass Chr1	19614633	21227706
436	Brachypodium Chr4	48048346	48339651	Centipedegrass Chr1	94820876	95620283
437	Brachypodium Chr4	314476	527381	Centipedegrass Chr1	17874052	19024427
438	Brachypodium Chr4	44074559	46755051	Centipedegrass Chr3	76057498	84430947
439	Brachypodium Chr4	47887849	48497920	Centipedegrass Chr3	89340498	90684611
440	Brachypodium Chr4	29897457	30955457	Centipedegrass Chr3	81184181	83156507
441	Brachypodium Chr4	3253049	3522799	Centipedegrass Chr3	60188586	61239574
442	Brachypodium Chr4	3680666	3821360	Centipedegrass Chr3	58749061	59495836
443	Brachypodium Chr4	31518217	31891734	Centipedegrass Chr3	87733995	89479114
444	Brachypodium Chr4	28075086	29532964	Centipedegrass Chr3	79567964	80722139
445	Brachypodium Chr4	24263453	25656983	Centipedegrass Chr3	77675253	78360574
446	Brachypodium Chr4	31073069	31302995	Centipedegrass Chr3	85059749	85974155
447	Brachypodium Chr4	31318736	31528502	Centipedegrass Chr3	86479491	87509815
448	Brachypodium Chr4	37615880	38024913	Centipedegrass Chr3	20218357	20929528
449	Brachypodium Chr4	2686963	2745433	Centipedegrass Chr3	63469987	63690830
450	Brachypodium Chr4	31841575	31906825	Centipedegrass Chr3	89798098	90096632
451	Brachypodium Chr4	30959239	31098522	Centipedegrass Chr3	84346939	84903934
452	Brachypodium Chr4	48094723	48165685	Centipedegrass Chr3	89800197	89977000
453	Brachypodium Chr4	24823	148799	Centipedegrass Chr3	75661816	75753764
454	Brachypodium Chr4	27098657	27278251	Centipedegrass Chr3	79004099	79419904
455	Brachypodium Chr4	36025150	36332598	Centipedegrass Chr3	16138848	16869563
456	Brachypodium Chr4	38717437	38889336	Centipedegrass Chr3	28098865	28979056
457	Brachypodium Chr4	117356	3244348	Centipedegrass Chr3	75829405	61580556
458	Brachypodium Chr4	3850571	6494888	Centipedegrass Chr3	58733216	49031869
459	Brachypodium Chr4	46794072	47878307	Centipedegrass Chr3	89257380	84588296
460	Brachypodium Chr4	46831778	47061535	Centipedegrass Chr3	89031732	88620787
461	Brachypodium Chr4	3527348	3656955	Centipedegrass Chr3	60191158	59552618
462	Brachypodium Chr4	8662769	9557023	Centipedegrass Chr3	60875979	58887380
463	Brachypodium Chr4	47272296	47444828	Centipedegrass Chr3	88210566	87740722
464	Brachypodium Chr4	29434476	29743262	Centipedegrass Chr3	81014315	80487335
465	Brachypodium Chr4	31572862	31652436	Centipedegrass Chr3	88479599	87910246
466	Brachypodium Chr4	47601385	47756875	Centipedegrass Chr7	61574034	61265769
467	Brachypodium Chr4	34829065	38239586	Centipedegrass Chr9	45095342	54177034
468	Brachypodium Chr4	32337615	34530510	Centipedegrass Chr9	35283285	44712427
469	Brachypodium Chr4	39934015	40178138	Centipedegrass Chr9	61240211	61730401
470	Brachypodium Chr4	38308601	39702439	Centipedegrass Chr9	64932293	62085334
471	Brachypodium Chr4	40827874	41856562	Centipedegrass Chr9	58465463	57547068
472	Brachypodium Chr4	42611674	43660365	Centipedegrass Chr9	56752207	54785030
473	Brachypodium Chr4	40160736	40450277	Centipedegrass Chr9	60844854	60151882
474	Brachypodium Chr4	40527431	40860163	Centipedegrass Chr9	59117219	58777976
475	Brachypodium Chr4	36591842	37903984	Centipedegrass Chr6	78111076	76171411
476	Brachypodium Chr4	45800242	46582462	Centipedegrass Chr6	52634273	50190689
477	Brachypodium Chr4	43558549	43656084	Centipedegrass Chr6	81100983	80722879
478	Brachypodium Chr4	38180914	38889336	Centipedegrass Chr6	72350634	71688152
479	Brachypodium Chr4	38060580	38344987	Centipedegrass Chr6	76202484	75669150
480	Brachypodium Chr4	39102111	39583041	Centipedegrass Chr6	71381753	70878857
481	Brachypodium Chr4	46079830	46574295	Centipedegrass Chr8	38522411	36909307
482	Brachypodium Chr4	40925323	41116660	Centipedegrass Chr8	56679991	56108388
483	Brachypodium Chr4	30240529	30953489	Centipedegrass Chr8	38532233	37841191
484	Brachypodium Chr4	45781837	46164508	Centipedegrass Chr8	67859569	67356953
485	Brachypodium Chr5	8752016	10773848	Centipedegrass Chr5	80384925	81532006
486	Brachypodium Chr5	12519098	13146833	Centipedegrass Chr5	76303832	76648360
487	Brachypodium Chr5	12239217	12982876	Centipedegrass Chr4	11959772	13991627
488	Brachypodium Chr5	18638288	18784190	Centipedegrass Chr4	41490336	40983292
489	Brachypodium Chr5	21819610	22006971	Centipedegrass Chr2	87111268	86645975
490	Brachypodium Chr5	20557864	20858031	Centipedegrass Chr1	74470096	75775630
491	Brachypodium Chr5	20972782	21217236	Centipedegrass Chr1	76924205	77650861
492	Brachypodium Chr5	22120412	22435034	Centipedegrass Chr1	79674239	78739410
493	Brachypodium Chr5	19122723	19509522	Centipedegrass Chr1	33981164	33316239
494	Brachypodium Chr5	27452401	27493119	Centipedegrass Chr1	64911847	64862562
495	Brachypodium Chr5	21667979	22009970	Centipedegrass Chr1	113302375	112950029
496	Brachypodium Chr5	12239217	12987932	Centipedegrass Chr3	83521707	82450238
497	Brachypodium Chr5	12451169	13146833	Centipedegrass Chr7	57710222	56779185
498	Brachypodium Chr5	24489186	25527067	Centipedegrass Chr9	19038666	14469776
499	Brachypodium Chr5	23503056	24262701	Centipedegrass Chr9	23519059	20685636
500	Brachypodium Chr5	16331365	23596885	Centipedegrass Chr6	57078391	69682829
501	Brachypodium Chr5	11092852	14449840	Centipedegrass Chr6	48998088	54062490
502	Brachypodium Chr5	15170987	15984288	Centipedegrass Chr6	55617258	56616149
503	Brachypodium Chr5	5954944	10883779	Centipedegrass Chr6	32091294	47612153
504	Brachypodium Chr5	28278905	28313680	Centipedegrass Chr6	12576743	12839808
505	Brachypodium Chr5	11270784	11642396	Centipedegrass Chr6	49359828	47838579
506	Brachypodium Chr5	14558697	14931222	Centipedegrass Chr6	55395158	54016412
507	Brachypodium Chr5	15142183	22633437	Centipedegrass Chr8	42918245	57871068
508	Brachypodium Chr5	22792205	28357443	Centipedegrass Chr8	57900242	68481398
509	Brachypodium Chr5	11092852	14778276	Centipedegrass Chr8	33847924	42581434
510	Brachypodium Chr5	4771668	11068205	Centipedegrass Chr8	12361449	30936918
511	Brachypodium Chr5	510960	730679	Centipedegrass Chr8	7042962	8361336
512	Brachypodium Chr5	18268596	18321468	Centipedegrass Chr8	49145009	49223352
513	Brachypodium Chr5	13221257	13887277	Centipedegrass Chr8	67835592	68468737
514	Brachypodium Chr5	18337878	18518223	Centipedegrass Chr8	48925314	49109057
515	Brachypodium Chr5	14558697	14941606	Centipedegrass Chr8	42838700	42174673
516	Brachypodium Chr5	973270	2052156	Centipedegrass Chr8	6975080	3429681
517	Brachypodium Chr5	2157500	2638485	Centipedegrass Chr8	2826028	929782
518	Brachypodium Chr5	27507967	27703576	Centipedegrass Chr8	67487732	67029913
519	Brachypodium Chr5	26139974	26305861	Centipedegrass Chr8	64656129	64294289
520	Brachypodium Chr5	23482100	23629291	Centipedegrass Chr8	59044003	58856212
521	Brachypodium Chr5	17684733	17830318	Centipedegrass Chr8	47738890	47427755
522	Brachypodium Chr5	25883388	25994580	Centipedegrass Chr8	64073356	63827545
523	Brachypodium Chr5	11389538	11628183	Centipedegrass Chr8	33513212	31466530
524	Brachypodium Chr5	2945326	3286505	Centipedegrass Chr8	10866839	9892601
525	Brachypodium Chr5	25773539	25869347	Centipedegrass Chr8	63804843	63625130
526	Brachypodium Chr5	742762	944083	Centipedegrass Chr8	12098491	11218710
527	Brachypodium Chr5	26013512	26078074	Centipedegrass Chr8	64255264	64075832
528	Brachypodium Chr5	17415606	17562792	Centipedegrass Chr8	47291193	47026179
529	Brachypodium Chr5	6109405	6682775	Centipedegrass Chr8	19879964	15365193
rice vs. centipedegrass
1	Rice Chr1	21118894	43193303	Centipedegrass Chr5	48601494	85873917
2	Rice Chr1	8159901	15624499	Centipedegrass Chr5	17204362	32701760
3	Rice Chr1	18101569	20716704	Centipedegrass Chr5	39815807	47069138
4	Rice Chr1	30386907	30696652	Centipedegrass Chr5	65378827	66016205
5	Rice Chr1	22618198	23744974	Centipedegrass Chr5	64235062	64886628
6	Rice Chr1	31524164	31989198	Centipedegrass Chr5	60082572	60760610
7	Rice Chr1	29770480	30098794	Centipedegrass Chr5	51343849	53191947
8	Rice Chr1	41864661	41898331	Centipedegrass Chr5	83829999	83888065
9	Rice Chr1	31318040	31490168	Centipedegrass Chr5	65311131	65552605
10	Rice Chr1	1090194	1450473	Centipedegrass Chr5	12934845	13971255
11	Rice Chr1	31699518	31948580	Centipedegrass Chr5	2996546	3566076
12	Rice Chr1	2983	8153685	Centipedegrass Chr5	17125016	289200
13	Rice Chr1	20351529	21115731	Centipedegrass Chr5	48590900	46303706
14	Rice Chr1	9379123	9456923	Centipedegrass Chr5	20559828	20421596
15	Rice Chr1	15059450	15457657	Centipedegrass Chr5	32271876	30906113
16	Rice Chr1	1787870	2003083	Centipedegrass Chr5	12373579	11700199
17	Rice Chr1	5799607	6173186	Centipedegrass Chr5	68243699	67826923
18	Rice Chr1	620572	956639	Centipedegrass Chr5	15439258	15019748
19	Rice Chr1	1232493	1436809	Centipedegrass Chr5	13742857	13031246
20	Rice Chr1	28345842	28496128	Centipedegrass Chr4	65770106	65682533
21	Rice Chr1	39894690	40569769	Centipedegrass Chr2	26226014	25484132
22	Rice Chr1	40930756	41105054	Centipedegrass Chr2	2788136	3017083
23	Rice Chr1	35784466	36397969	Centipedegrass Chr1	18654674	16846038
24	Rice Chr1	11202609	11367460	Centipedegrass Chr1	20983161	20619867
25	Rice Chr1	34356896	35169129	Centipedegrass Chr1	21874579	23510859
26	Rice Chr1	5789333	6189219	Centipedegrass Chr3	15601869	15122118
27	Rice Chr1	37097377	37463751	Centipedegrass Chr3	22968666	23973218
28	Rice Chr1	3724710	4154674	Centipedegrass Chr3	12353634	13177917
29	Rice Chr1	3362062	4259581	Centipedegrass Chr7	19085576	20379771
30	Rice Chr1	4421318	5374681	Centipedegrass Chr7	20324442	24331664
31	Rice Chr1	6987901	7676401	Centipedegrass Chr7	26584089	32546328
32	Rice Chr1	40842288	41366543	Centipedegrass Chr7	44822610	46720222
33	Rice Chr1	41826111	42232625	Centipedegrass Chr7	48937694	50694942
34	Rice Chr1	2971130	3113940	Centipedegrass Chr7	17706182	18701927
35	Rice Chr1	42848360	43076466	Centipedegrass Chr7	204302	790460
36	Rice Chr1	35709533	35836375	Centipedegrass Chr7	59543237	59722291
37	Rice Chr1	15130898	16056268	Centipedegrass Chr7	11293360	12252045
38	Rice Chr1	33029111	38745917	Centipedegrass Chr7	63773455	54306399
39	Rice Chr1	27956735	32783571	Centipedegrass Chr7	68558194	64116865
40	Rice Chr1	24461529	27691968	Centipedegrass Chr7	70695118	68670861
41	Rice Chr1	10217782	11174451	Centipedegrass Chr7	9820733	7801626
42	Rice Chr1	21071497	22959148	Centipedegrass Chr7	71602770	71166749
43	Rice Chr1	42609407	43070166	Centipedegrass Chr7	3198028	1320526
44	Rice Chr1	12499923	12915380	Centipedegrass Chr7	17603484	17325069
45	Rice Chr1	23343306	24280999	Centipedegrass Chr7	71129840	70763756
46	Rice Chr1	35314473	35544326	Centipedegrass Chr7	44198424	40532402
47	Rice Chr1	29501122	29723065	Centipedegrass Chr9	8654567	9473798
48	Rice Chr1	39845391	40569769	Centipedegrass Chr9	4159000	5050217
49	Rice Chr1	5454772	6270770	Centipedegrass Chr6	63913607	60877059
50	Rice Chr1	40146818	40830946	Centipedegrass Chr6	35542162	32782281
51	Rice Chr1	40146818	40527179	Centipedegrass Chr8	27471382	30709449
52	Rice Chr1	37365679	37539344	Centipedegrass Chr8	67283513	67853606
53	Rice Chr1	39085081	39269328	Centipedegrass Chr8	47405078	46980810
54	Rice Chr10	11935626	12982476	Centipedegrass Chr2	6646563	7036863
55	Rice Chr10	9770801	14980665	Centipedegrass Chr1	11053354	5975479
56	Rice Chr10	15341888	17503185	Centipedegrass Chr1	5684580	4055048
57	Rice Chr10	21308453	22222252	Centipedegrass Chr1	945475	245870
58	Rice Chr10	20652467	20940422	Centipedegrass Chr1	2858457	2029554
59	Rice Chr10	14731536	15269703	Centipedegrass Chr1	74855086	73870623
60	Rice Chr10	11666794	12881135	Centipedegrass Chr1	66423429	62569673
61	Rice Chr10	2059421	2508368	Centipedegrass Chr1	51120096	49022704
62	Rice Chr10	22174848	22235257	Centipedegrass Chr1	39987468	39737226
63	Rice Chr10	3403423	3504118	Centipedegrass Chr1	52846288	52456057
64	Rice Chr10	20488627	20620523	Centipedegrass Chr1	34869861	34599253
65	Rice Chr10	15268589	20100033	Centipedegrass Chr1	75006502	86187864
66	Rice Chr10	20135412	23198427	Centipedegrass Chr1	33866087	45488365
67	Rice Chr10	12899339	14659426	Centipedegrass Chr1	67075753	73637298
68	Rice Chr10	94937	1190703	Centipedegrass Chr1	45750671	48362849
69	Rice Chr10	2201512	3993428	Centipedegrass Chr1	49560436	59638927
70	Rice Chr10	19606999	20392184	Centipedegrass Chr1	1130854	1924649
71	Rice Chr10	345785	1536184	Centipedegrass Chr1	13281492	14141993
72	Rice Chr10	3849207	6213955	Centipedegrass Chr1	14464517	15036661
73	Rice Chr10	15673243	15739379	Centipedegrass Chr1	75506705	75537916
74	Rice Chr10	21169734	21297479	Centipedegrass Chr1	3471507	3952675
75	Rice Chr10	2528896	3464263	Centipedegrass Chr1	14280352	14387612
76	Rice Chr10	17448995	18056890	Centipedegrass Chr6	20418862	19876305
77	Rice Chr10	20714505	21019902	Centipedegrass Chr6	15137410	14621583
78	Rice Chr10	19166324	19632262	Centipedegrass Chr6	18593528	18186056
79	Rice Chr10	22829592	23148598	Centipedegrass Chr6	13851595	13280181
80	Rice Chr10	17448995	17889724	Centipedegrass Chr6	2013432	2421838
81	Rice Chr10	17547960	18274523	Centipedegrass Chr8	50208707	51405221
82	Rice Chr10	20714505	20945224	Centipedegrass Chr8	56906548	57469389
83	Rice Chr10	19198745	19971271	Centipedegrass Chr8	52420146	53283577
84	Rice Chr10	20082041	20399286	Centipedegrass Chr8	55705723	56754766
85	Rice Chr11	2390496	2739463	Centipedegrass Chr5	76207592	76529563
86	Rice Chr11	646980	1130384	Centipedegrass Chr5	73094291	72468470
87	Rice Chr11	14975236	20538142	Centipedegrass Chr4	41767007	56192993
88	Rice Chr11	2939274	5911943	Centipedegrass Chr4	15630342	25066156
89	Rice Chr11	1429209	2699704	Centipedegrass Chr4	6496980	13991627
90	Rice Chr11	20420039	22954549	Centipedegrass Chr4	56501578	64246042
91	Rice Chr11	571319	1426608	Centipedegrass Chr4	2303683	4996519
92	Rice Chr11	23060525	23632584	Centipedegrass Chr4	65826154	68792162
93	Rice Chr11	227327	558648	Centipedegrass Chr4	103864	1459256
94	Rice Chr11	2738439	3136630	Centipedegrass Chr4	14673552	15352949
95	Rice Chr11	24166430	24659328	Centipedegrass Chr4	72547428	74572412
96	Rice Chr11	8990256	10978662	Centipedegrass Chr4	36777441	38794699
97	Rice Chr11	23565332	23987001	Centipedegrass Chr4	69524669	71142692
98	Rice Chr11	5010771	5826729	Centipedegrass Chr4	25390142	27098821
99	Rice Chr11	20372778	21056185	Centipedegrass Chr4	56501578	58397373
100	Rice Chr11	6554522	7421020	Centipedegrass Chr4	31569068	34595064
101	Rice Chr11	4807432	5298892	Centipedegrass Chr4	23930919	25005075
102	Rice Chr11	27234759	27574081	Centipedegrass Chr4	88439045	89179075
103	Rice Chr11	5460669	8970029	Centipedegrass Chr4	36655039	28067457
104	Rice Chr11	24655912	26554756	Centipedegrass Chr4	97280467	91802761
105	Rice Chr11	28762628	28967139	Centipedegrass Chr4	78752319	74800303
106	Rice Chr11	26875368	27409934	Centipedegrass Chr4	90545708	87915768
107	Rice Chr11	28005496	28478023	Centipedegrass Chr4	82771741	81335142
108	Rice Chr11	5399320	5919022	Centipedegrass Chr4	28057366	26984529
109	Rice Chr11	5073207	5787839	Centipedegrass Chr4	26882802	25301930
110	Rice Chr11	25160019	26143460	Centipedegrass Chr4	94951022	92864737
111	Rice Chr11	5027829	5176123	Centipedegrass Chr4	28028977	27436159
112	Rice Chr11	2013415	2069428	Centipedegrass Chr4	10135913	9664231
113	Rice Chr11	6532813	6877424	Centipedegrass Chr4	32513218	31903895
114	Rice Chr11	552576	805506	Centipedegrass Chr2	2418914	1766436
115	Rice Chr11	592270	2141236	Centipedegrass Chr3	21774810	17105726
116	Rice Chr11	26967537	28872329	Centipedegrass Chr3	48548346	44514512
117	Rice Chr11	1887131	2018150	Centipedegrass Chr3	17615991	17506165
118	Rice Chr11	641561	737187	Centipedegrass Chr3	21586659	21236828
119	Rice Chr11	2168334	4893134	Centipedegrass Chr3	21932159	26795142
120	Rice Chr11	4400	573032	Centipedegrass Chr3	15693554	17022608
121	Rice Chr11	7511885	8024735	Centipedegrass Chr3	28061175	29083716
122	Rice Chr11	10068284	11392598	Centipedegrass Chr3	29532372	29844010
123	Rice Chr11	722980	1141411	Centipedegrass Chr7	60963792	61579062
124	Rice Chr11	2321650	3096321	Centipedegrass Chr6	32017753	29574169
125	Rice Chr11	2568996	2822362	Centipedegrass Chr8	38142400	38536519
126	Rice Chr12	2449184	3582838	Centipedegrass Chr5	76158371	77103322
127	Rice Chr12	614314	1333568	Centipedegrass Chr4	2303683	4996519
128	Rice Chr12	1337191	2090631	Centipedegrass Chr4	6496980	10026758
129	Rice Chr12	2546424	2935639	Centipedegrass Chr4	12812721	13974709
130	Rice Chr12	1917885	2455614	Centipedegrass Chr4	10132072	12032922
131	Rice Chr12	242968	602697	Centipedegrass Chr4	103864	1459256
132	Rice Chr12	3483918	4171500	Centipedegrass Chr4	18702416	23603121
133	Rice Chr12	3153113	3440088	Centipedegrass Chr4	15630342	16688453
134	Rice Chr12	2979796	3131708	Centipedegrass Chr4	14673552	14971912
135	Rice Chr12	5066305	5760022	Centipedegrass Chr4	30759345	29769397
136	Rice Chr12	599639	1148742	Centipedegrass Chr2	2418914	1275677
137	Rice Chr12	26206496	26487242	Centipedegrass Chr2	101733821	100881966
138	Rice Chr12	23737281	27350659	Centipedegrass Chr1	90298970	97406739
139	Rice Chr12	27336090	27453035	Centipedegrass Chr1	97890397	98560074
140	Rice Chr12	16988415	27513803	Centipedegrass Chr3	57331237	30533701
141	Rice Chr12	628418	2170063	Centipedegrass Chr3	21774810	17105726
142	Rice Chr12	1746567	1920583	Centipedegrass Chr3	17850067	17506165
143	Rice Chr12	690489	779641	Centipedegrass Chr3	21684644	21236828
144	Rice Chr12	2986925	3243704	Centipedegrass Chr3	24973963	24829906
145	Rice Chr12	26055221	26133878	Centipedegrass Chr3	36881321	36253743
146	Rice Chr12	2193901	8004474	Centipedegrass Chr3	21932159	30317502
147	Rice Chr12	2682	616031	Centipedegrass Chr3	15693554	17022608
148	Rice Chr12	802534	1047116	Centipedegrass Chr7	61099408	61573181
149	Rice Chr12	2433326	3440088	Centipedegrass Chr6	31873198	29528346
150	Rice Chr12	1652592	1821687	Centipedegrass Chr6	60837427	60382789
151	Rice Chr12	2417956	2980850	Centipedegrass Chr8	36908231	38523709
152	Rice Chr2	19591391	20824518	Centipedegrass Chr5	76303832	77518915
153	Rice Chr2	17975315	18878500	Centipedegrass Chr5	80965169	82380471
154	Rice Chr2	7310363	8498003	Centipedegrass Chr5	4271966	2935798
155	Rice Chr2	32119010	32751374	Centipedegrass Chr2	31267757	32646492
156	Rice Chr2	30135368	30383336	Centipedegrass Chr2	28681538	29677850
157	Rice Chr2	29786242	29956811	Centipedegrass Chr2	27381644	28303191
158	Rice Chr2	33097336	33475992	Centipedegrass Chr2	33787991	34999480
159	Rice Chr2	26275400	26585605	Centipedegrass Chr1	40202476	38843545
160	Rice Chr2	35134539	35290691	Centipedegrass Chr1	5168000	4790251
161	Rice Chr2	26689426	27074090	Centipedegrass Chr1	37881324	36915123
162	Rice Chr2	24718047	25154265	Centipedegrass Chr1	80037612	81413206
163	Rice Chr2	27751466	28092092	Centipedegrass Chr1	35131500	35869759
164	Rice Chr2	1872695	2646360	Centipedegrass Chr3	1173477	13903
165	Rice Chr2	7300585	7628246	Centipedegrass Chr3	68625945	67334875
166	Rice Chr2	4423146	4689586	Centipedegrass Chr3	9628354	9132903
167	Rice Chr2	7770038	8398297	Centipedegrass Chr3	15601869	15132143
168	Rice Chr2	3619840	7324292	Centipedegrass Chr3	6845983	15089732
169	Rice Chr2	29135051	31650407	Centipedegrass Chr3	73697800	84637445
170	Rice Chr2	32991479	34356364	Centipedegrass Chr3	88094774	91968750
171	Rice Chr2	31916115	32961345	Centipedegrass Chr3	84779535	87216646
172	Rice Chr2	2798816	3500149	Centipedegrass Chr3	4448725	6246356
173	Rice Chr2	8380541	9505396	Centipedegrass Chr3	68898278	71732027
174	Rice Chr2	19342019	19955654	Centipedegrass Chr3	22761690	23914094
175	Rice Chr2	19455171	20785252	Centipedegrass Chr7	57710222	56179604
176	Rice Chr2	29899297	30296265	Centipedegrass Chr9	1650575	887536
177	Rice Chr2	35216593	35347359	Centipedegrass Chr9	10444036	10030204
178	Rice Chr2	32119010	32517155	Centipedegrass Chr9	12367649	13179168
179	Rice Chr2	32750142	33857047	Centipedegrass Chr9	13813655	16403329
180	Rice Chr2	15363372	35929717	Centipedegrass Chr6	50526233	303653
181	Rice Chr2	627685	12375180	Centipedegrass Chr6	81032935	44824564
182	Rice Chr2	30658440	30763414	Centipedegrass Chr6	9466439	9332995
183	Rice Chr2	2776450	3039869	Centipedegrass Chr6	74449071	73880178
184	Rice Chr2	1304905	1351333	Centipedegrass Chr6	77844396	77710705
185	Rice Chr2	78461	490611	Centipedegrass Chr6	81658777	82199750
186	Rice Chr2	34564290	34723416	Centipedegrass Chr6	2185780	2477906
187	Rice Chr2	18805498	19012299	Centipedegrass Chr6	32790149	33361089
188	Rice Chr2	23688585	23894469	Centipedegrass Chr6	22730448	23026727
189	Rice Chr2	633586	789191	Centipedegrass Chr6	81180408	81612814
190	Rice Chr2	21082668	28133637	Centipedegrass Chr8	41945299	57813910
191	Rice Chr2	18923492	20166649	Centipedegrass Chr8	34311228	39346702
192	Rice Chr2	17078729	18581665	Centipedegrass Chr8	20147387	32069994
193	Rice Chr2	28390170	28947843	Centipedegrass Chr8	58114024	58884256
194	Rice Chr2	20623193	21068994	Centipedegrass Chr8	40354297	41438821
195	Rice Chr3	11476096	12470602	Centipedegrass Chr5	71836799	72989441
196	Rice Chr3	8909302	9751248	Centipedegrass Chr5	74966333	73969801
197	Rice Chr3	33394172	34410374	Centipedegrass Chr2	94060618	87545480
198	Rice Chr3	32234319	32787320	Centipedegrass Chr2	103074017	100779635
199	Rice Chr3	33023016	33380303	Centipedegrass Chr2	97548477	94870256
200	Rice Chr3	4002089	4402938	Centipedegrass Chr2	7677650	7007768
201	Rice Chr3	32732162	32976911	Centipedegrass Chr2	100609773	99114982
202	Rice Chr3	11199350	11684400	Centipedegrass Chr2	1117108	805069
203	Rice Chr3	31824161	32082438	Centipedegrass Chr2	104915152	103668876
204	Rice Chr3	13833495	17844363	Centipedegrass Chr2	4433374	8674263
205	Rice Chr3	11769398	13738546	Centipedegrass Chr2	1147463	3988682
206	Rice Chr3	9759666	10927729	Centipedegrass Chr2	139757	697578
207	Rice Chr3	15730494	16000543	Centipedegrass Chr2	30628024	31557615
208	Rice Chr3	33010944	33074545	Centipedegrass Chr2	97513638	98016193
209	Rice Chr3	2088673	4494048	Centipedegrass Chr1	80127555	65669011
210	Rice Chr3	6636675	7093988	Centipedegrass Chr1	13589815	12637423
211	Rice Chr3	1080801	1554059	Centipedegrass Chr1	35792065	34919229
212	Rice Chr3	34896339	35051987	Centipedegrass Chr1	111844505	111612830
213	Rice Chr3	106528	501855	Centipedegrass Chr1	39741868	36577862
214	Rice Chr3	17172478	17521880	Centipedegrass Chr1	31128327	30815853
215	Rice Chr3	17949269	19248324	Centipedegrass Chr1	33573709	32013394
216	Rice Chr3	32902895	32976911	Centipedegrass Chr1	108738543	108577232
217	Rice Chr3	34271361	34362334	Centipedegrass Chr1	114789454	114508877
218	Rice Chr3	12546003	12646793	Centipedegrass Chr1	23771091	23610496
219	Rice Chr3	28269607	28633235	Centipedegrass Chr1	15961128	15628937
220	Rice Chr3	8327284	8577492	Centipedegrass Chr1	99911222	99206238
221	Rice Chr3	26344497	26442532	Centipedegrass Chr1	96038065	95915983
222	Rice Chr3	23438159	23572574	Centipedegrass Chr1	91978254	91743978
223	Rice Chr3	6647026	7046128	Centipedegrass Chr1	47008771	46022239
224	Rice Chr3	19107	6626080	Centipedegrass Chr1	106548	12637423
225	Rice Chr3	27309857	34176667	Centipedegrass Chr1	97838398	110916705
226	Rice Chr3	7111305	13574657	Centipedegrass Chr1	13611576	25132053
227	Rice Chr3	19413119	27472746	Centipedegrass Chr1	86425523	97452593
228	Rice Chr3	34474716	36401591	Centipedegrass Chr1	110939761	114385769
229	Rice Chr3	14656279	17210591	Centipedegrass Chr1	25294590	30793113
230	Rice Chr3	17605264	17891905	Centipedegrass Chr1	31324399	31754973
231	Rice Chr3	18405282	19204054	Centipedegrass Chr1	32548253	32904400
232	Rice Chr3	713808	849141	Centipedegrass Chr1	85356382	86141487
233	Rice Chr3	1625098	2116896	Centipedegrass Chr1	35865446	36879340
234	Rice Chr3	736183	1036671	Centipedegrass Chr1	33576975	34533983
235	Rice Chr3	7514225	7698027	Centipedegrass Chr1	50160309	52925844
236	Rice Chr3	28023221	28053580	Centipedegrass Chr1	98891597	98942121
237	Rice Chr3	24616417	25267488	Centipedegrass Chr1	108036449	108411006
238	Rice Chr3	3208899	3341034	Centipedegrass Chr1	74114409	74835793
239	Rice Chr3	24574540	25810838	Centipedegrass Chr3	38128008	34061024
240	Rice Chr3	22667960	23934166	Centipedegrass Chr3	43401309	41265028
241	Rice Chr3	26460057	27681645	Centipedegrass Chr3	31992020	30781780
242	Rice Chr3	24189817	24480927	Centipedegrass Chr3	40143081	38989082
243	Rice Chr3	10024083	10531373	Centipedegrass Chr3	15951643	16894181
244	Rice Chr3	10116219	10518361	Centipedegrass Chr7	39876210	43976475
245	Rice Chr3	9781436	10044161	Centipedegrass Chr7	6383570	7466148
246	Rice Chr3	11476096	12559702	Centipedegrass Chr7	62294942	60585521
247	Rice Chr3	9084480	9525850	Centipedegrass Chr7	1871388	681109
248	Rice Chr3	14656279	14883578	Centipedegrass Chr9	17315597	17497673
249	Rice Chr3	1080801	1508525	Centipedegrass Chr6	14621272	15138342
250	Rice Chr3	812826	979770	Centipedegrass Chr8	55705723	56446837
251	Rice Chr3	1124982	1580910	Centipedegrass Chr8	57424395	56790414
252	Rice Chr4	18560190	19132906	Centipedegrass Chr5	80803729	81532006
253	Rice Chr4	20343298	20740297	Centipedegrass Chr5	76303832	76669806
254	Rice Chr4	34988985	35346212	Centipedegrass Chr5	76491236	76962615
255	Rice Chr4	20195358	20571227	Centipedegrass Chr4	11959772	13991627
256	Rice Chr4	25456824	25553800	Centipedegrass Chr4	41490336	40983292
257	Rice Chr4	28600699	28868988	Centipedegrass Chr2	23246419	23720124
258	Rice Chr4	28910272	29489557	Centipedegrass Chr1	2888400	1983652
259	Rice Chr4	29121858	29535738	Centipedegrass Chr1	35131500	35869759
260	Rice Chr4	34814582	34869589	Centipedegrass Chr1	49892798	50005831
261	Rice Chr4	20195358	20580531	Centipedegrass Chr3	22840413	23914094
262	Rice Chr4	34972015	35402551	Centipedegrass Chr7	57212781	55999270
263	Rice Chr4	20373145	20740297	Centipedegrass Chr7	57501930	56755400
264	Rice Chr4	34988985	35390423	Centipedegrass Chr9	65213452	64766706
265	Rice Chr4	30433286	31174731	Centipedegrass Chr9	40912380	44810250
266	Rice Chr4	31977273	32735542	Centipedegrass Chr9	48826876	51020590
267	Rice Chr4	31463105	31823462	Centipedegrass Chr9	46448465	47659159
268	Rice Chr4	19122564	19681903	Centipedegrass Chr9	4849263	5406730
269	Rice Chr4	22149778	30424148	Centipedegrass Chr6	27380891	12537850
270	Rice Chr4	18172160	20740297	Centipedegrass Chr6	36245523	29657781
271	Rice Chr4	20949658	22027680	Centipedegrass Chr6	29545757	28194065
272	Rice Chr4	35413301	35443769	Centipedegrass Chr6	69630443	69370904
273	Rice Chr4	30433286	30829578	Centipedegrass Chr6	71655049	72022384
274	Rice Chr4	18172160	35493775	Centipedegrass Chr8	26248937	68470881
275	Rice Chr4	58789	4925539	Centipedegrass Chr8	923718	8361336
276	Rice Chr4	8307367	11887415	Centipedegrass Chr8	12361449	23555943
277	Rice Chr4	25126756	25340028	Centipedegrass Chr8	48929554	49109057
278	Rice Chr4	26090701	26118273	Centipedegrass Chr8	51244366	51285060
279	Rice Chr4	5254429	7522034	Centipedegrass Chr8	12098491	9060836
280	Rice Chr4	24356759	24479383	Centipedegrass Chr8	47337200	47026179
281	Rice Chr5	17644847	18887896	Centipedegrass Chr5	82410183	84715002
282	Rice Chr5	16830126	17510595	Centipedegrass Chr5	24614461	25987708
283	Rice Chr5	362367	603186	Centipedegrass Chr5	85221221	85706276
284	Rice Chr5	22756240	22903786	Centipedegrass Chr5	73841519	74063243
285	Rice Chr5	20283411	25510334	Centipedegrass Chr5	78833916	67972571
286	Rice Chr5	25555850	28952754	Centipedegrass Chr5	67558854	56974136
287	Rice Chr5	3813306	6727270	Centipedegrass Chr5	8698605	3356849
288	Rice Chr5	1724513	2326680	Centipedegrass Chr5	24535825	22503400
289	Rice Chr5	29010970	29297211	Centipedegrass Chr5	56543824	54821228
290	Rice Chr5	7279432	8787523	Centipedegrass Chr5	1583353	667573
291	Rice Chr5	3189852	3648067	Centipedegrass Chr5	29333418	26602629
292	Rice Chr5	29313057	29388154	Centipedegrass Chr5	53462403	52598398
293	Rice Chr5	3652664	3759787	Centipedegrass Chr5	9686498	9145449
294	Rice Chr5	6773865	7168180	Centipedegrass Chr5	2837377	2155552
295	Rice Chr5	23356169	24182268	Centipedegrass Chr1	23767043	21808640
296	Rice Chr5	538304	660002	Centipedegrass Chr1	17034893	17456028
297	Rice Chr5	1146334	1568161	Centipedegrass Chr1	18708542	19203481
298	Rice Chr5	5534529	6094068	Centipedegrass Chr3	14701851	14155760
299	Rice Chr5	4266371	4800863	Centipedegrass Chr3	12514406	13177917
300	Rice Chr5	18106229	27705541	Centipedegrass Chr7	48256787	68559889
301	Rice Chr5	27899055	29764641	Centipedegrass Chr7	68667211	71938402
302	Rice Chr5	3439304	9234349	Centipedegrass Chr7	17319711	32643479
303	Rice Chr5	841816	2453318	Centipedegrass Chr7	4553514	10558778
304	Rice Chr5	17289237	18382814	Centipedegrass Chr7	44343765	47264519
305	Rice Chr5	2735367	3262823	Centipedegrass Chr7	11901579	15318137
306	Rice Chr5	16477641	16718768	Centipedegrass Chr7	40656699	42044806
307	Rice Chr5	338917	739079	Centipedegrass Chr7	12439	791746
308	Rice Chr5	14948062	15873587	Centipedegrass Chr7	37518541	39350991
309	Rice Chr5	16972974	17248234	Centipedegrass Chr7	47122221	48141396
310	Rice Chr5	835764	903040	Centipedegrass Chr7	17015236	17105637
311	Rice Chr5	4895311	5632906	Centipedegrass Chr7	20096894	20812284
312	Rice Chr5	321176	443269	Centipedegrass Chr7	2405722	3409708
313	Rice Chr5	29656683	29694599	Centipedegrass Chr7	71719572	71779074
314	Rice Chr5	23080871	23356155	Centipedegrass Chr7	40526486	44213942
315	Rice Chr5	448854	858063	Centipedegrass Chr7	2368594	552424
316	Rice Chr5	2449418	3039680	Centipedegrass Chr7	12604470	10681803
317	Rice Chr5	61861	311102	Centipedegrass Chr7	4186097	3511935
318	Rice Chr5	15635360	16364006	Centipedegrass Chr7	44623447	42159906
319	Rice Chr5	4790965	4999626	Centipedegrass Chr7	20536371	20211307
320	Rice Chr5	16762807	17248234	Centipedegrass Chr7	40578754	39568235
321	Rice Chr5	940495	1110025	Centipedegrass Chr7	6346627	5057119
322	Rice Chr5	202000	287174	Centipedegrass Chr7	3810593	3530724
323	Rice Chr5	28786934	29013172	Centipedegrass Chr7	69378252	69094787
324	Rice Chr5	28154693	28308038	Centipedegrass Chr7	70356624	70004381
325	Rice Chr5	25295858	25362761	Centipedegrass Chr7	64469910	64305455
326	Rice Chr6	20676206	21091328	Centipedegrass Chr5	3590043	4470423
327	Rice Chr6	4051268	4597945	Centipedegrass Chr2	36354233	35015988
328	Rice Chr6	9364131	10288678	Centipedegrass Chr2	29115693	28643581
329	Rice Chr6	796330	13003793	Centipedegrass Chr3	101756285	75168332
330	Rice Chr6	21006766	28990325	Centipedegrass Chr3	15088463	4431775
331	Rice Chr6	131104	782222	Centipedegrass Chr3	105919790	103689581
332	Rice Chr6	19318794	20052370	Centipedegrass Chr3	71154789	68668187
333	Rice Chr6	12252282	12462588	Centipedegrass Chr3	73142422	72977927
334	Rice Chr6	149486	271990	Centipedegrass Chr3	106002772	105776901
335	Rice Chr6	827534	1458543	Centipedegrass Chr3	101643459	99900421
336	Rice Chr6	17836976	18117685	Centipedegrass Chr3	71719472	71207165
337	Rice Chr6	2902268	2973156	Centipedegrass Chr3	93629775	93424705
338	Rice Chr6	2175908	2478394	Centipedegrass Chr3	96851305	96158055
339	Rice Chr6	15724706	15933041	Centipedegrass Chr3	73682422	73604930
340	Rice Chr6	3823021	3895446	Centipedegrass Chr3	90964858	90412207
341	Rice Chr6	29398386	31167026	Centipedegrass Chr3	8888	4132172
342	Rice Chr6	20064591	20769684	Centipedegrass Chr3	15121075	15651774
343	Rice Chr6	15379505	17566140	Centipedegrass Chr3	73224962	75101629
344	Rice Chr6	26296679	26694443	Centipedegrass Chr3	9125975	9628704
345	Rice Chr6	28926197	28997357	Centipedegrass Chr3	4335123	4626244
346	Rice Chr6	623493	718014	Centipedegrass Chr3	103675012	104161446
347	Rice Chr6	20851191	21091328	Centipedegrass Chr3	62626198	68626677
348	Rice Chr6	13101545	13697904	Centipedegrass Chr3	71590690	72258905
349	Rice Chr6	1691885	1760884	Centipedegrass Chr3	98488549	98813412
350	Rice Chr6	1011587	1175250	Centipedegrass Chr3	100426008	101186146
351	Rice Chr6	306006	921695	Centipedegrass Chr6	82075191	81750381
352	Rice Chr6	5221495	10694167	Centipedegrass Chr6	4800894	10521192
353	Rice Chr6	19318794	25235848	Centipedegrass Chr6	59071304	69157246
354	Rice Chr6	26162546	28819235	Centipedegrass Chr6	70528709	73778845
355	Rice Chr6	3273390	4938469	Centipedegrass Chr6	2701836	4724993
356	Rice Chr6	28853373	29886303	Centipedegrass Chr6	74136327	76350941
357	Rice Chr6	12322950	12966473	Centipedegrass Chr6	10948613	11482877
358	Rice Chr6	25680953	25963252	Centipedegrass Chr6	69741695	70449209
359	Rice Chr6	11030405	11734594	Centipedegrass Chr6	10533565	10843227
360	Rice Chr7	21104509	27059048	Centipedegrass Chr2	14306149	4473531
361	Rice Chr7	3221777	11273490	Centipedegrass Chr2	100371283	81680048
362	Rice Chr7	27555873	29638363	Centipedegrass Chr2	4421524	54468
363	Rice Chr7	16627621	19963731	Centipedegrass Chr2	19322354	15721000
364	Rice Chr7	919575	3275905	Centipedegrass Chr2	106736703	100731138
365	Rice Chr7	11887224	16749655	Centipedegrass Chr2	80640524	75055551
366	Rice Chr7	17520	1185666	Centipedegrass Chr2	110289757	106574682
367	Rice Chr7	838070	1185666	Centipedegrass Chr2	108719687	106456653
368	Rice Chr7	3316476	3593838	Centipedegrass Chr2	100169884	99378258
369	Rice Chr7	21155455	21374650	Centipedegrass Chr2	15652623	15380544
370	Rice Chr7	19962120	21299576	Centipedegrass Chr2	14416407	15656448
371	Rice Chr7	18338217	18842537	Centipedegrass Chr2	17023475	17461806
372	Rice Chr7	29144895	29259496	Centipedegrass Chr2	803363	1121478
373	Rice Chr7	10735655	11874233	Centipedegrass Chr2	80692155	81988984
374	Rice Chr7	451796	763372	Centipedegrass Chr2	108884150	109495923
375	Rice Chr7	2839194	3152643	Centipedegrass Chr2	101216576	101731106
376	Rice Chr7	945207	1185666	Centipedegrass Chr2	105293965	107701737
377	Rice Chr7	16522454	16745390	Centipedegrass Chr2	19211374	19461392
378	Rice Chr7	1150138	1285040	Centipedegrass Chr2	104997729	105219567
379	Rice Chr7	28423644	29259496	Centipedegrass Chr1	24281711	21556085
380	Rice Chr7	24921067	26326643	Centipedegrass Chr1	29939342	25347801
381	Rice Chr7	29289228	29633467	Centipedegrass Chr1	20914075	18668593
382	Rice Chr7	23624364	24659846	Centipedegrass Chr1	33649671	30840045
383	Rice Chr7	3547492	3678406	Centipedegrass Chr1	108738543	108577232
384	Rice Chr7	3188806	6141022	Centipedegrass Chr1	108353636	110593083
385	Rice Chr7	467286	1047972	Centipedegrass Chr1	104802583	106142300
386	Rice Chr7	7903784	10252401	Centipedegrass Chr1	111321652	112727451
387	Rice Chr7	1194474	2002765	Centipedegrass Chr1	106479481	107094351
388	Rice Chr7	2170647	2840089	Centipedegrass Chr1	107708028	108224241
389	Rice Chr7	24996740	25567841	Centipedegrass Chr1	7774275	8430191
390	Rice Chr7	24633587	24763548	Centipedegrass Chr1	30830259	31088678
391	Rice Chr7	2751288	3214064	Centipedegrass Chr3	36154192	34742364
392	Rice Chr7	28726817	29217245	Centipedegrass Chr7	60694876	62297365
393	Rice Chr8	26102849	26529016	Centipedegrass Chr5	80401503	81289121
394	Rice Chr8	21981611	25704345	Centipedegrass Chr2	34288224	26496814
395	Rice Chr8	16513780	21654182	Centipedegrass Chr2	46078974	35088544
396	Rice Chr8	25975501	27712609	Centipedegrass Chr2	26551932	20670678
397	Rice Chr8	27842429	28126259	Centipedegrass Chr2	74942467	73127684
398	Rice Chr8	14207881	15450574	Centipedegrass Chr2	65644526	54152022
399	Rice Chr8	24976288	25266935	Centipedegrass Chr2	27469979	27332731
400	Rice Chr8	15592259	16374276	Centipedegrass Chr2	51376923	48813819
401	Rice Chr8	14414336	23717520	Centipedegrass Chr9	34361284	11291008
402	Rice Chr8	1510719	4900341	Centipedegrass Chr9	59317786	48796600
403	Rice Chr8	26273	1287499	Centipedegrass Chr9	65406581	60103030
404	Rice Chr8	7339066	11453068	Centipedegrass Chr9	44367186	30913012
405	Rice Chr8	5119189	6280917	Centipedegrass Chr9	48105559	44537262
406	Rice Chr8	26015347	26416008	Centipedegrass Chr9	4357929	3623261
407	Rice Chr8	23730714	23922529	Centipedegrass Chr9	659876	557258
408	Rice Chr8	25930879	25998699	Centipedegrass Chr9	3519978	3345911
409	Rice Chr8	26319273	28400868	Centipedegrass Chr9	4485406	11086931
410	Rice Chr8	23755951	25593041	Centipedegrass Chr9	647752	3386099
411	Rice Chr8	9069082	9508548	Centipedegrass Chr9	39040583	39707143
412	Rice Chr8	10152106	10592947	Centipedegrass Chr9	36689645	38037180
413	Rice Chr8	2816443	2986773	Centipedegrass Chr9	54749713	55334548
414	Rice Chr8	228236	281347	Centipedegrass Chr9	64755502	64824835
415	Rice Chr8	21043003	21179162	Centipedegrass Chr9	17091914	17497673
416	Rice Chr8	5618541	5850647	Centipedegrass Chr9	45119309	46454045
417	Rice Chr8	23001273	23376787	Centipedegrass Chr6	5497525	6191984
418	Rice Chr8	108447	272077	Centipedegrass Chr8	67180849	68344035
419	Rice Chr8	7488653	8584058	Centipedegrass Chr8	59601492	58900196
420	Rice Chr8	4191606	4708354	Centipedegrass Chr8	63175958	62204004
421	Rice Chr8	5998167	6270904	Centipedegrass Chr8	60515239	59865989
422	Rice Chr9	6037938	22291728	Centipedegrass Chr2	57560457	19471402
423	Rice Chr9	22376934	22916732	Centipedegrass Chr2	74942467	72343649
424	Rice Chr9	410636	1056393	Centipedegrass Chr2	72306590	70708750
425	Rice Chr9	20236499	20350901	Centipedegrass Chr2	24213429	23845073
426	Rice Chr9	20641465	20754647	Centipedegrass Chr2	22851212	23122899
427	Rice Chr9	5430895	5929773	Centipedegrass Chr2	64194327	69816062
428	Rice Chr9	17694162	17904869	Centipedegrass Chr1	8784677	8931689
429	Rice Chr9	16958544	17468640	Centipedegrass Chr3	86418714	85440005
430	Rice Chr9	15921631	17784627	Centipedegrass Chr9	15328665	11291008
431	Rice Chr9	5781847	10131086	Centipedegrass Chr9	34361284	23453074
432	Rice Chr9	12746529	14153840	Centipedegrass Chr9	20391744	18160054
433	Rice Chr9	19363907	19575434	Centipedegrass Chr9	4242012	3664100
434	Rice Chr9	14680809	15506163	Centipedegrass Chr9	17032536	15794631
435	Rice Chr9	11779735	12349518	Centipedegrass Chr9	22863398	20779933
436	Rice Chr9	17790438	19149848	Centipedegrass Chr9	556230	3411729
437	Rice Chr9	19961104	21566461	Centipedegrass Chr9	6368625	8112636
438	Rice Chr9	19537058	19831332	Centipedegrass Chr9	4491793	5349114
439	Rice Chr9	22064474	22887559	Centipedegrass Chr9	8731378	10708035
440	Rice Chr9	15588269	17352413	Centipedegrass Chr6	4091140	6191984
sorghum vs. centipedegrass
1	Sorghum Chr1	69453851	69779154	Centipedegrass Chr5	73960232	74241425
2	Sorghum Chr1	70269442	70470749	Centipedegrass Chr5	74598387	74969460
3	Sorghum Chr1	67494814	67732814	Centipedegrass Chr5	72204658	71842998
4	Sorghum Chr1	63205787	65464077	Centipedegrass Chr2	103160842	105943186
5	Sorghum Chr1	65908123	67476803	Centipedegrass Chr2	106725485	109217247
6	Sorghum Chr1	62217561	62961029	Centipedegrass Chr2	101690447	103031863
7	Sorghum Chr1	68156634	68820885	Centipedegrass Chr2	109667132	109895835
8	Sorghum Chr1	61085960	61887483	Centipedegrass Chr2	100190022	101031148
9	Sorghum Chr1	65579989	65726537	Centipedegrass Chr2	106376028	106596391
10	Sorghum Chr1	68953104	69165731	Centipedegrass Chr2	109901338	110045631
11	Sorghum Chr1	4412998	4490388	Centipedegrass Chr2	12348517	12851072
12	Sorghum Chr1	3184913	3905715	Centipedegrass Chr2	20042694	16304092
13	Sorghum Chr1	4727524	5483153	Centipedegrass Chr2	9585075	6895203
14	Sorghum Chr1	4031886	4461026	Centipedegrass Chr2	15343017	12788677
15	Sorghum Chr1	67536978	67886586	Centipedegrass Chr2	109559641	109247602
16	Sorghum Chr1	1528936	2242355	Centipedegrass Chr2	26203619	23400282
17	Sorghum Chr1	5670222	5906811	Centipedegrass Chr2	6772213	5449558
18	Sorghum Chr1	75174027	75682840	Centipedegrass Chr2	103388104	102687060
19	Sorghum Chr1	4415448	4732311	Centipedegrass Chr2	12351037	10071209
20	Sorghum Chr1	2882557	3042981	Centipedegrass Chr2	22496523	20507260
21	Sorghum Chr1	65831915	80878678	Centipedegrass Chr1	89610509	114700051
22	Sorghum Chr1	10464458	34527014	Centipedegrass Chr1	17354006	48721603
23	Sorghum Chr1	2977629	10639819	Centipedegrass Chr1	3889894	16968201
24	Sorghum Chr1	52754506	64843327	Centipedegrass Chr1	66165325	89512009
25	Sorghum Chr1	62892	2595232	Centipedegrass Chr1	420830	3870892
26	Sorghum Chr1	38192629	52337380	Centipedegrass Chr1	52491622	64420407
27	Sorghum Chr1	71623555	71801931	Centipedegrass Chr1	61873056	64646290
28	Sorghum Chr1	45967550	52230267	Centipedegrass Chr1	100239875	100625848
29	Sorghum Chr1	72059495	72612020	Centipedegrass Chr1	66835094	68785400
30	Sorghum Chr1	24534892	24614347	Centipedegrass Chr1	39268683	39299894
31	Sorghum Chr1	15205320	15394231	Centipedegrass Chr1	26440966	26640657
32	Sorghum Chr1	25122077	25820638	Centipedegrass Chr1	108558580	108837436
33	Sorghum Chr1	78271108	78627520	Centipedegrass Chr1	78572210	78941153
34	Sorghum Chr1	76612455	76732107	Centipedegrass Chr1	39967850	40692190
35	Sorghum Chr1	4528291	4628750	Centipedegrass Chr1	6017124	6363355
36	Sorghum Chr1	79400034	79562972	Centipedegrass Chr1	80292499	80887054
37	Sorghum Chr1	60794852	60970848	Centipedegrass Chr1	112889148	113153335
38	Sorghum Chr1	59477626	59820935	Centipedegrass Chr1	110835416	111335092
39	Sorghum Chr1	79652405	79816806	Centipedegrass Chr1	28665112	29450217
40	Sorghum Chr1	9902653	9963640	Centipedegrass Chr1	15859381	15915002
41	Sorghum Chr1	53347523	54393894	Centipedegrass Chr1	101071921	101833282
42	Sorghum Chr1	63115295	63543873	Centipedegrass Chr1	85956599	86826892
43	Sorghum Chr1	17117165	17723971	Centipedegrass Chr1	113289743	113544555
44	Sorghum Chr1	33796043	38181673	Centipedegrass Chr1	49802585	59540394
45	Sorghum Chr1	76917505	77974973	Centipedegrass Chr1	39077651	34679044
46	Sorghum Chr1	26256989	32797406	Centipedegrass Chr1	108450023	106402973
47	Sorghum Chr1	21176895	23260686	Centipedegrass Chr1	110751551	109769124
48	Sorghum Chr1	78740772	79315497	Centipedegrass Chr1	79887370	79014534
49	Sorghum Chr1	60069944	60525986	Centipedegrass Chr1	112777045	111958106
50	Sorghum Chr1	75891908	76834736	Centipedegrass Chr1	43409136	39430882
51	Sorghum Chr1	62395087	62568165	Centipedegrass Chr1	83977051	83543989
52	Sorghum Chr1	23887013	24830461	Centipedegrass Chr1	109649836	109122019
53	Sorghum Chr1	80296726	80594334	Centipedegrass Chr1	77644275	76435575
54	Sorghum Chr1	2736885	2884958	Centipedegrass Chr1	297722	17145
55	Sorghum Chr1	57563837	58967718	Centipedegrass Chr1	114560729	114133583
56	Sorghum Chr1	51357062	52567659	Centipedegrass Chr1	65864357	63686503
57	Sorghum Chr1	11556310	11967627	Centipedegrass Chr1	40682157	39399510
58	Sorghum Chr1	9255722	9673125	Centipedegrass Chr1	99177662	98845471
59	Sorghum Chr1	75239973	75608014	Centipedegrass Chr1	47730203	45467240
60	Sorghum Chr1	59310638	59469040	Centipedegrass Chr1	114065971	113861124
61	Sorghum Chr1	70839331	71077101	Centipedegrass Chr1	15540714	14895377
62	Sorghum Chr1	76534892	76819008	Centipedegrass Chr1	10785635	10384214
63	Sorghum Chr1	7147904	7343822	Centipedegrass Chr1	5761710	5376758
64	Sorghum Chr1	68953104	69209080	Centipedegrass Chr3	90042856	90411463
65	Sorghum Chr1	11823321	12658943	Centipedegrass Chr3	72347740	69982488
66	Sorghum Chr1	13809385	14285689	Centipedegrass Chr3	64317924	62961797
67	Sorghum Chr1	10565545	11340551	Centipedegrass Chr3	75297561	74371086
68	Sorghum Chr1	13011719	13325892	Centipedegrass Chr3	67374024	66220025
69	Sorghum Chr1	13349344	13623105	Centipedegrass Chr3	65130959	64485377
70	Sorghum Chr1	67431733	67732814	Centipedegrass Chr7	61735807	62297365
71	Sorghum Chr1	66727103	67194903	Centipedegrass Chr7	60581406	61587360
72	Sorghum Chr1	69775147	70274698	Centipedegrass Chr7	680031	1796282
73	Sorghum Chr1	68736151	69092253	Centipedegrass Chr7	43975921	40532402
74	Sorghum Chr1	64574729	64843327	Centipedegrass Chr9	47991878	48173954
75	Sorghum Chr1	20193885	21306449	Centipedegrass Chr6	62332137	61789580
76	Sorghum Chr1	55295759	55832731	Centipedegrass Chr6	68928261	68416172
77	Sorghum Chr1	57222152	57873561	Centipedegrass Chr8	53383748	54153969
78	Sorghum Chr1	79400034	79675200	Centipedegrass Chr8	56688705	55706400
79	Sorghum Chr1	19906995	20755796	Centipedegrass Chr8	51401209	50420788
80	Sorghum Chr1	60060668	60422601	Centipedegrass Chr8	57490273	56907789
81	Sorghum Chr2	69596024	69820008	Centipedegrass Chr4	66249577	64853326
82	Sorghum Chr2	56548156	69126669	Centipedegrass Chr2	68561425	94645878
83	Sorghum Chr2	69731166	77724954	Centipedegrass Chr2	96054025	110233412
84	Sorghum Chr2	138297	9992981	Centipedegrass Chr2	74540	25282037
85	Sorghum Chr2	13665044	23941501	Centipedegrass Chr2	29714494	47519784
86	Sorghum Chr2	54470538	56515606	Centipedegrass Chr2	65093138	68562592
87	Sorghum Chr2	48705793	53899020	Centipedegrass Chr2	53712382	65105167
88	Sorghum Chr2	10523637	13355827	Centipedegrass Chr2	25661790	28670774
89	Sorghum Chr2	4118297	4752831	Centipedegrass Chr2	10757839	12417843
90	Sorghum Chr2	3839232	4002838	Centipedegrass Chr2	9988271	10200227
91	Sorghum Chr2	63495050	63568049	Centipedegrass Chr2	82961538	83024654
92	Sorghum Chr2	71560789	71647473	Centipedegrass Chr2	99771262	99888320
93	Sorghum Chr2	1032287	1795631	Centipedegrass Chr2	1715845	3908425
94	Sorghum Chr2	65083086	65209133	Centipedegrass Chr2	86147396	86565249
95	Sorghum Chr2	847925	1495285	Centipedegrass Chr2	2890490	4599781
96	Sorghum Chr2	10184500	11107125	Centipedegrass Chr2	2844958	3944560
97	Sorghum Chr2	1159090	1764574	Centipedegrass Chr2	2632258	3911300
98	Sorghum Chr2	10172540	10291500	Centipedegrass Chr2	3824622	3960435
99	Sorghum Chr2	69720169	69810181	Centipedegrass Chr2	94708262	94983491
100	Sorghum Chr2	8153249	8245028	Centipedegrass Chr2	20400159	20678558
101	Sorghum Chr2	73029288	73187313	Centipedegrass Chr2	102733705	103066820
102	Sorghum Chr2	66411667	66560470	Centipedegrass Chr2	89071516	89429138
103	Sorghum Chr2	70032277	70358077	Centipedegrass Chr2	96836873	97492332
104	Sorghum Chr2	46658178	48031154	Centipedegrass Chr2	52584909	55787535
105	Sorghum Chr2	69137647	69788323	Centipedegrass Chr2	95984811	94712087
106	Sorghum Chr2	12931820	13606432	Centipedegrass Chr2	29677408	28381560
107	Sorghum Chr2	46745337	49080254	Centipedegrass Chr2	57339354	52466042
108	Sorghum Chr2	1168435	1801008	Centipedegrass Chr2	4955606	2664055
109	Sorghum Chr2	3489890	3772361	Centipedegrass Chr2	9285021	8636499
110	Sorghum Chr2	1706361	2040594	Centipedegrass Chr2	5411304	5146703
111	Sorghum Chr2	45080182	45770208	Centipedegrass Chr2	41133860	40559413
112	Sorghum Chr2	58453175	58637918	Centipedegrass Chr2	72891143	72385697
113	Sorghum Chr2	1104459	1548596	Centipedegrass Chr2	4935205	3908425
114	Sorghum Chr2	25292347	27631416	Centipedegrass Chr2	40293975	39259039
115	Sorghum Chr2	75994203	76994387	Centipedegrass Chr1	90222502	92388407
116	Sorghum Chr2	72887523	73833394	Centipedegrass Chr1	84866586	88774071
117	Sorghum Chr2	77298902	77724954	Centipedegrass Chr1	93858377	96142614
118	Sorghum Chr2	71785621	72534249	Centipedegrass Chr1	81153620	83166266
119	Sorghum Chr2	73978981	74199499	Centipedegrass Chr1	88999010	89464032
120	Sorghum Chr2	4600376	4770026	Centipedegrass Chr1	5855877	5992428
121	Sorghum Chr2	75508756	75803146	Centipedegrass Chr1	89738268	90042977
122	Sorghum Chr2	4215776	4349948	Centipedegrass Chr1	6067382	6229942
123	Sorghum Chr2	677209	966886	Centipedegrass Chr1	9410921	9961599
124	Sorghum Chr2	1875854	3470685	Centipedegrass Chr1	8326534	6583152
125	Sorghum Chr2	6398762	8437465	Centipedegrass Chr1	5056635	3899586
126	Sorghum Chr2	3781110	5016576	Centipedegrass Chr1	6452376	5682292
127	Sorghum Chr2	77028097	77207098	Centipedegrass Chr1	93250514	92581937
128	Sorghum Chr2	9280659	9844111	Centipedegrass Chr1	3452936	2522259
129	Sorghum Chr2	5151222	5610588	Centipedegrass Chr1	5673781	5066795
130	Sorghum Chr2	72683938	72801274	Centipedegrass Chr1	83973266	83718529
131	Sorghum Chr2	72968418	73382878	Centipedegrass Chr1	107029170	106377841
132	Sorghum Chr2	62235266	62489116	Centipedegrass Chr1	106020088	105876995
133	Sorghum Chr2	60348073	62346105	Centipedegrass Chr9	50158143	54202998
134	Sorghum Chr2	57447925	58865144	Centipedegrass Chr9	45095342	47862087
135	Sorghum Chr2	64113001	64314102	Centipedegrass Chr9	61240211	61730401
136	Sorghum Chr2	58998416	59344310	Centipedegrass Chr9	48452342	49256774
137	Sorghum Chr2	56550393	56966751	Centipedegrass Chr9	43932728	44712427
138	Sorghum Chr2	59614136	59970551	Centipedegrass Chr9	49392895	49697357
139	Sorghum Chr2	56135855	56304699	Centipedegrass Chr9	42653328	43225791
140	Sorghum Chr2	64899118	66339389	Centipedegrass Chr9	58973014	57405603
141	Sorghum Chr2	63301869	63857842	Centipedegrass Chr9	63234394	62085334
142	Sorghum Chr2	62378049	63226117	Centipedegrass Chr9	64932293	63720770
143	Sorghum Chr2	64298869	64610770	Centipedegrass Chr9	60844854	59785290
144	Sorghum Chr2	61089015	61859003	Centipedegrass Chr6	77147914	76018631
145	Sorghum Chr3	38767449	73567985	Centipedegrass Chr5	38032069	84839070
146	Sorghum Chr3	1741171	30324867	Centipedegrass Chr5	2547635	41680035
147	Sorghum Chr3	25395	1704104	Centipedegrass Chr5	288799	2935798
148	Sorghum Chr3	73605864	74384257	Centipedegrass Chr5	84656493	85860013
149	Sorghum Chr3	61781485	62119804	Centipedegrass Chr5	65378827	65947361
150	Sorghum Chr3	60744743	61521809	Centipedegrass Chr5	48577752	53191947
151	Sorghum Chr3	5295008	5494878	Centipedegrass Chr5	17390112	18134247
152	Sorghum Chr3	72999157	73085546	Centipedegrass Chr5	83775196	84041489
153	Sorghum Chr3	7729188	8050143	Centipedegrass Chr5	13029217	14230636
154	Sorghum Chr3	62712347	62899832	Centipedegrass Chr5	65311131	65552605
155	Sorghum Chr3	8404873	8706200	Centipedegrass Chr5	14657380	15439845
156	Sorghum Chr3	50725473	51679461	Centipedegrass Chr5	63321296	64082656
157	Sorghum Chr3	7940344	8064692	Centipedegrass Chr5	13261317	13745824
158	Sorghum Chr3	6902125	7091241	Centipedegrass Chr5	11695839	12208651
159	Sorghum Chr3	1595535	1781055	Centipedegrass Chr5	3068430	2762190
160	Sorghum Chr3	7845751	8013728	Centipedegrass Chr5	14225100	13289144
161	Sorghum Chr3	56472263	57340628	Centipedegrass Chr5	59996465	59599073
162	Sorghum Chr3	58483279	58722963	Centipedegrass Chr5	57601196	56546013
163	Sorghum Chr3	7845751	7945881	Centipedegrass Chr5	13999299	13263215
164	Sorghum Chr3	7856187	8050143	Centipedegrass Chr5	14261754	13729189
165	Sorghum Chr3	20255221	21168286	Centipedegrass Chr5	32271876	31099694
166	Sorghum Chr3	7940344	8059568	Centipedegrass Chr5	14261754	13729189
167	Sorghum Chr3	59899562	60101491	Centipedegrass Chr4	65758657	65682533
168	Sorghum Chr3	70917771	71709037	Centipedegrass Chr2	84136529	84886253
169	Sorghum Chr3	66775739	67028277	Centipedegrass Chr1	96143705	97120154
170	Sorghum Chr3	67155376	67390118	Centipedegrass Chr1	97561202	97963639
171	Sorghum Chr3	65465408	65710754	Centipedegrass Chr1	92997959	92566508
172	Sorghum Chr3	4321655	4570747	Centipedegrass Chr3	93421846	93842527
173	Sorghum Chr3	68012293	68248471	Centipedegrass Chr3	83392441	82534948
174	Sorghum Chr3	72295310	72665885	Centipedegrass Chr7	45527477	46695814
175	Sorghum Chr3	3554455	4030382	Centipedegrass Chr7	20126766	21133944
176	Sorghum Chr3	72980917	73485886	Centipedegrass Chr7	48937694	50707803
177	Sorghum Chr3	66695225	66844475	Centipedegrass Chr7	59543769	59734893
178	Sorghum Chr3	15004204	15555301	Centipedegrass Chr7	47336452	48141396
179	Sorghum Chr3	64446837	66676835	Centipedegrass Chr7	63773455	59754969
180	Sorghum Chr3	66845256	69378365	Centipedegrass Chr7	59465410	54973527
181	Sorghum Chr3	59496241	61521809	Centipedegrass Chr7	68558194	66553967
182	Sorghum Chr3	56956014	59217830	Centipedegrass Chr7	70234514	68670861
183	Sorghum Chr3	62028638	62999319	Centipedegrass Chr7	66141163	64809534
184	Sorghum Chr3	13029387	14643061	Centipedegrass Chr7	9820733	7801626
185	Sorghum Chr3	3109991	3599329	Centipedegrass Chr7	22481030	20957069
186	Sorghum Chr3	320124	951283	Centipedegrass Chr7	32527673	26587802
187	Sorghum Chr3	4324382	4761141	Centipedegrass Chr7	19996842	19476724
188	Sorghum Chr3	55810516	56479136	Centipedegrass Chr7	70681380	70359419
189	Sorghum Chr3	5406079	5583489	Centipedegrass Chr7	18696176	17714956
190	Sorghum Chr3	50877044	52421399	Centipedegrass Chr7	71570989	71259203
191	Sorghum Chr3	63181541	63546108	Centipedegrass Chr7	64717346	64493808
192	Sorghum Chr3	2573709	2949739	Centipedegrass Chr7	24331092	22995550
193	Sorghum Chr3	63662757	63872459	Centipedegrass Chr7	64469910	64191766
194	Sorghum Chr3	61687467	61905628	Centipedegrass Chr7	66501804	66206843
195	Sorghum Chr3	54361566	54933783	Centipedegrass Chr7	71118120	70792694
196	Sorghum Chr3	74121625	74310057	Centipedegrass Chr7	2343950	1320526
197	Sorghum Chr3	16139803	16784189	Centipedegrass Chr7	17675325	17325069
198	Sorghum Chr3	61047029	61250384	Centipedegrass Chr9	56829396	56021242
199	Sorghum Chr3	2112894	2530556	Centipedegrass Chr6	19347770	18140630
200	Sorghum Chr3	454700	792155	Centipedegrass Chr6	28701167	24913843
201	Sorghum Chr3	4324382	4601012	Centipedegrass Chr6	15372161	14553985
202	Sorghum Chr3	71173869	71662368	Centipedegrass Chr8	27471382	30709449
203	Sorghum Chr4	52003635	52737751	Centipedegrass Chr5	76584854	77518915
204	Sorghum Chr4	9450179	10908103	Centipedegrass Chr5	3817392	2812998
205	Sorghum Chr4	6898869	7339772	Centipedegrass Chr5	7833017	7395014
206	Sorghum Chr4	60311765	60718388	Centipedegrass Chr2	82061519	83733104
207	Sorghum Chr4	64546000	65201157	Centipedegrass Chr2	79095503	77719138
208	Sorghum Chr4	65337213	65867174	Centipedegrass Chr2	77266441	75377900
209	Sorghum Chr4	62176655	62425867	Centipedegrass Chr1	78936840	79675099
210	Sorghum Chr4	56749492	57210602	Centipedegrass Chr1	34761828	33393977
211	Sorghum Chr4	62999902	63407341	Centipedegrass Chr1	77891476	76925275
212	Sorghum Chr4	58196840	60979663	Centipedegrass Chr3	21725661	32282758
213	Sorghum Chr4	2650147	3312252	Centipedegrass Chr3	105187595	106354218
214	Sorghum Chr4	9881710	10954556	Centipedegrass Chr3	90728709	91588143
215	Sorghum Chr4	9370582	9750138	Centipedegrass Chr3	37778262	39028719
216	Sorghum Chr4	5438194	5545216	Centipedegrass Chr3	96711246	97237131
217	Sorghum Chr4	5839818	9317630	Centipedegrass Chr3	96031212	91274643
218	Sorghum Chr4	4344266	5604203	Centipedegrass Chr3	99590254	96588225
219	Sorghum Chr4	64360568	65342011	Centipedegrass Chr3	21391059	19138194
220	Sorghum Chr4	66076420	66860985	Centipedegrass Chr3	17018435	14397925
221	Sorghum Chr4	3463138	4203457	Centipedegrass Chr3	101900013	100165026
222	Sorghum Chr4	10664735	12483094	Centipedegrass Chr3	37593623	34632114
223	Sorghum Chr4	65435870	65821680	Centipedegrass Chr3	18267994	17118430
224	Sorghum Chr4	51272310	52045045	Centipedegrass Chr3	83599854	82375580
225	Sorghum Chr4	52146188	52666119	Centipedegrass Chr7	56796390	56179604
226	Sorghum Chr4	67758209	67979690	Centipedegrass Chr9	55044529	55462846
227	Sorghum Chr4	59862689	60368204	Centipedegrass Chr9	64602015	63838976
228	Sorghum Chr4	64546000	65201157	Centipedegrass Chr9	53121480	51675896
229	Sorghum Chr4	698987	35336962	Centipedegrass Chr6	1130150	38978191
230	Sorghum Chr4	35757216	57784615	Centipedegrass Chr6	29794140	63587898
231	Sorghum Chr4	64360568	68632606	Centipedegrass Chr6	75687445	81908432
232	Sorghum Chr4	1940100	2015709	Centipedegrass Chr6	3694769	3849656
233	Sorghum Chr4	3432276	3850900	Centipedegrass Chr6	7753444	8420774
234	Sorghum Chr4	67575996	67613381	Centipedegrass Chr6	80563472	80620553
235	Sorghum Chr4	165643	190637	Centipedegrass Chr6	432733	511119
236	Sorghum Chr4	53732648	53841559	Centipedegrass Chr6	55335886	55494256
237	Sorghum Chr4	57807690	64355093	Centipedegrass Chr6	75676221	63608520
238	Sorghum Chr4	116059	525995	Centipedegrass Chr6	548499	10236
239	Sorghum Chr4	718950	930406	Centipedegrass Chr6	1031208	589776
240	Sorghum Chr4	59383770	59476805	Centipedegrass Chr6	72714373	72627663
241	Sorghum Chr4	8805507	8937824	Centipedegrass Chr6	18132081	17676208
242	Sorghum Chr4	55074936	57784615	Centipedegrass Chr8	46398173	52013359
243	Sorghum Chr4	48349561	52993671	Centipedegrass Chr8	27040640	41438821
244	Sorghum Chr4	53002892	54218535	Centipedegrass Chr8	41945299	43906041
245	Sorghum Chr4	54529432	54953033	Centipedegrass Chr8	45327820	46051918
246	Sorghum Chr4	54350113	54466993	Centipedegrass Chr8	44349252	44762831
247	Sorghum Chr4	62107160	64295083	Centipedegrass Chr8	57872987	52421202
248	Sorghum Chr4	61355270	61883669	Centipedegrass Chr8	58877402	58116982
249	Sorghum Chr5	2019524	10230348	Centipedegrass Chr4	6496980	26567307
250	Sorghum Chr5	57125559	67858542	Centipedegrass Chr4	51282580	74572412
251	Sorghum Chr5	234069	2015814	Centipedegrass Chr4	27755	4996519
252	Sorghum Chr5	35838248	56176771	Centipedegrass Chr4	44225027	50839198
253	Sorghum Chr5	14317200	20475605	Centipedegrass Chr4	31307605	37540442
254	Sorghum Chr5	10185738	12859672	Centipedegrass Chr4	27434070	30931082
255	Sorghum Chr5	61776677	62729655	Centipedegrass Chr4	56501578	57742808
256	Sorghum Chr5	9047129	10357399	Centipedegrass Chr4	24809087	26550639
257	Sorghum Chr5	9591262	11678892	Centipedegrass Chr4	27677617	29704159
258	Sorghum Chr5	13583784	15090314	Centipedegrass Chr4	31973017	33762196
259	Sorghum Chr5	2237333	2881061	Centipedegrass Chr4	7760641	9664231
260	Sorghum Chr5	8772010	8919442	Centipedegrass Chr4	23603156	23867983
261	Sorghum Chr5	71599142	71683411	Centipedegrass Chr4	76315870	76957464
262	Sorghum Chr5	59434254	60591303	Centipedegrass Chr4	53685156	54203803
263	Sorghum Chr5	71627408	71728396	Centipedegrass Chr4	75878170	76797530
264	Sorghum Chr5	437400	1154056	Centipedegrass Chr4	894142	3020484
265	Sorghum Chr5	67855118	70335727	Centipedegrass Chr4	97280467	85488496
266	Sorghum Chr5	69990063	71830991	Centipedegrass Chr4	85432548	74800303
267	Sorghum Chr5	34221950	36347251	Centipedegrass Chr4	45532833	43172678
268	Sorghum Chr5	9176676	10424315	Centipedegrass Chr4	25296523	23948399
269	Sorghum Chr5	71588908	71679283	Centipedegrass Chr4	76325201	75231131
270	Sorghum Chr5	13576385	14745245	Centipedegrass Chr4	32123203	31569724
271	Sorghum Chr5	2740887	2881061	Centipedegrass Chr4	10135913	9664231
272	Sorghum Chr5	70720286	71008982	Centipedegrass Chr4	81900017	80118499
273	Sorghum Chr5	69210091	70039624	Centipedegrass Chr4	92135497	89057458
274	Sorghum Chr5	926160	2959266	Centipedegrass Chr3	84593921	89265979
275	Sorghum Chr5	11470770	12773724	Centipedegrass Chr3	77279390	78301931
276	Sorghum Chr5	2434137	2746820	Centipedegrass Chr3	88920759	89162657
277	Sorghum Chr5	34802	1000289	Centipedegrass Chr3	90634044	89342476
278	Sorghum Chr5	3020442	4688771	Centipedegrass Chr3	84462374	81384534
279	Sorghum Chr5	6154530	6808529	Centipedegrass Chr3	80461874	80212223
280	Sorghum Chr5	5559616	5736797	Centipedegrass Chr3	81014315	80760314
281	Sorghum Chr5	3265050	4246866	Centipedegrass Chr6	50188323	51919094
282	Sorghum Chr5	2292779	2598027	Centipedegrass Chr6	21369788	21828710
283	Sorghum Chr5	3299339	4246866	Centipedegrass Chr8	36908231	38536519
284	Sorghum Chr6	43203448	44093151	Centipedegrass Chr5	76370880	76669806
285	Sorghum Chr6	32048845	37268887	Centipedegrass Chr5	81002378	80638538
286	Sorghum Chr6	42845276	43751171	Centipedegrass Chr4	12899816	13991627
287	Sorghum Chr6	50457749	50580265	Centipedegrass Chr4	41490336	40983292
288	Sorghum Chr6	46383534	46492890	Centipedegrass Chr4	17013269	16806294
289	Sorghum Chr6	54141071	54463486	Centipedegrass Chr1	111915908	112715381
290	Sorghum Chr6	60306308	60430877	Centipedegrass Chr1	64911847	64230756
291	Sorghum Chr6	60345287	60397611	Centipedegrass Chr1	13560331	13434189
292	Sorghum Chr6	50842974	51229767	Centipedegrass Chr1	34214940	33200094
293	Sorghum Chr6	54220870	54641648	Centipedegrass Chr1	79674239	78941153
294	Sorghum Chr6	53847066	54099287	Centipedegrass Chr1	80799299	80269313
295	Sorghum Chr6	42833573	43782534	Centipedegrass Chr3	83305886	82534948
296	Sorghum Chr6	55498048	56254471	Centipedegrass Chr9	24574097	20685636
297	Sorghum Chr6	57294409	57860447	Centipedegrass Chr9	16409895	14469776
298	Sorghum Chr6	47676507	47855384	Centipedegrass Chr9	47936715	46325574
299	Sorghum Chr6	50842974	53037145	Centipedegrass Chr6	61924512	65758792
300	Sorghum Chr6	53154154	55490686	Centipedegrass Chr6	65792362	69682829
301	Sorghum Chr6	44861289	47799451	Centipedegrass Chr6	52680096	56616149
302	Sorghum Chr6	40463288	44093151	Centipedegrass Chr6	48691342	52551071
303	Sorghum Chr6	49608315	50657501	Centipedegrass Chr6	59333571	61812697
304	Sorghum Chr6	48662914	49286845	Centipedegrass Chr6	57779487	59052162
305	Sorghum Chr6	34559165	39803933	Centipedegrass Chr6	46664949	48343350
306	Sorghum Chr6	47977972	48444724	Centipedegrass Chr6	56826968	57566283
307	Sorghum Chr6	61055957	61122678	Centipedegrass Chr6	12576743	12869291
308	Sorghum Chr6	37701935	54724796	Centipedegrass Chr8	28886028	57871068
309	Sorghum Chr6	54942454	61273350	Centipedegrass Chr8	57900242	68531392
310	Sorghum Chr6	11287	10297960	Centipedegrass Chr8	818391	25388209
311	Sorghum Chr6	14129051	31244123	Centipedegrass Chr8	18018418	27149598
312	Sorghum Chr6	50036143	50130073	Centipedegrass Chr8	49145009	49240616
313	Sorghum Chr6	51145123	51298002	Centipedegrass Chr8	51173611	51528802
314	Sorghum Chr6	60263437	60303312	Centipedegrass Chr8	66492449	66552469
315	Sorghum Chr6	47825679	47952745	Centipedegrass Chr8	44993757	45283289
316	Sorghum Chr6	45003932	45514474	Centipedegrass Chr8	67876733	68468737
317	Sorghum Chr6	31573923	36807791	Centipedegrass Chr8	28726545	27161725
318	Sorghum Chr7	62534894	62905699	Centipedegrass Chr5	81288882	80345661
319	Sorghum Chr7	57601906	59559414	Centipedegrass Chr2	76073858	80302635
320	Sorghum Chr7	49507747	54092568	Centipedegrass Chr2	65076898	70302821
321	Sorghum Chr7	56601425	57362112	Centipedegrass Chr2	73452319	75276411
322	Sorghum Chr7	54525270	55636368	Centipedegrass Chr2	70334010	72612180
323	Sorghum Chr7	55981115	56369617	Centipedegrass Chr2	72982631	73315817
324	Sorghum Chr7	60964386	63225777	Centipedegrass Chr2	89412545	83870263
325	Sorghum Chr7	63527550	65483735	Centipedegrass Chr2	83831986	80525404
326	Sorghum Chr7	59977348	60755815	Centipedegrass Chr2	37647827	35422243
327	Sorghum Chr7	49507747	62859774	Centipedegrass Chr9	40907347	61448963
328	Sorghum Chr7	41840	12946898	Centipedegrass Chr9	85068	25788662
329	Sorghum Chr7	63534825	65483735	Centipedegrass Chr9	61966376	64914272
330	Sorghum Chr7	14199576	17669840	Centipedegrass Chr9	25806435	27371468
331	Sorghum Chr7	1305171	2083580	Centipedegrass Chr9	3339990	4678552
332	Sorghum Chr7	41585781	50045840	Centipedegrass Chr9	29136237	38339404
333	Sorghum Chr7	4845683	5032892	Centipedegrass Chr9	12312565	12500403
334	Sorghum Chr7	64300017	64463442	Centipedegrass Chr9	63206373	63535355
335	Sorghum Chr7	37052626	48655159	Centipedegrass Chr9	40895053	34209500
336	Sorghum Chr7	62678809	63055029	Centipedegrass Chr9	61866290	61131622
337	Sorghum Chr7	17759869	24049637	Centipedegrass Chr9	28804569	27115463
338	Sorghum Chr7	11795068	14077281	Centipedegrass Chr9	25321893	23644141
339	Sorghum Chr7	59994953	60302629	Centipedegrass Chr6	80833187	81060676
340	Sorghum Chr7	57777347	59121768	Centipedegrass Chr6	77718826	76018631
341	Sorghum Chr7	79480	399834	Centipedegrass Chr8	66888559	68344035
342	Sorghum Chr7	8301771	9404922	Centipedegrass Chr8	60285858	59230259
343	Sorghum Chr7	5813065	6928221	Centipedegrass Chr8	63314270	61831642
344	Sorghum Chr7	10164590	11703354	Centipedegrass Chr8	59213854	58900196
345	Sorghum Chr8	293128	775099	Centipedegrass Chr4	27755	1340497
346	Sorghum Chr8	3521274	4210364	Centipedegrass Chr4	12899816	13991627
347	Sorghum Chr8	5512445	6502363	Centipedegrass Chr4	20055921	23803667
348	Sorghum Chr8	4586749	4736964	Centipedegrass Chr4	15630342	15910386
349	Sorghum Chr8	2938423	3324037	Centipedegrass Chr4	11025665	12032922
350	Sorghum Chr8	5085127	5377067	Centipedegrass Chr4	18702416	19077431
351	Sorghum Chr8	1493728	2895954	Centipedegrass Chr4	4995902	2612448
352	Sorghum Chr8	892268	1316694	Centipedegrass Chr4	10805258	8111894
353	Sorghum Chr8	9293585	10737790	Centipedegrass Chr4	30759345	29769397
354	Sorghum Chr8	60570349	61055589	Centipedegrass Chr2	8343187	9487942
355	Sorghum Chr8	57300174	59439528	Centipedegrass Chr1	24450687	21489121
356	Sorghum Chr8	60472114	61404517	Centipedegrass Chr1	20975083	19469319
357	Sorghum Chr8	61976446	62357437	Centipedegrass Chr1	19020783	17876387
358	Sorghum Chr8	62384540	62531964	Centipedegrass Chr1	16912799	16524107
359	Sorghum Chr8	54576937	62665747	Centipedegrass Chr3	57011692	75830577
360	Sorghum Chr8	41352874	53337892	Centipedegrass Chr3	45167980	56443967
361	Sorghum Chr8	60367853	60552191	Centipedegrass Chr3	69854652	70118127
362	Sorghum Chr8	58193309	58302971	Centipedegrass Chr3	64352457	64405740
363	Sorghum Chr8	62560351	62671469	Centipedegrass Chr3	75745744	75836215
364	Sorghum Chr8	10044	19305384	Centipedegrass Chr3	90634044	75918335
365	Sorghum Chr8	1023815	1246661	Centipedegrass Chr3	89160760	88865258
366	Sorghum Chr8	1416534	1554929	Centipedegrass Chr3	87902347	87733054
367	Sorghum Chr8	2574561	2988537	Centipedegrass Chr3	85218166	84358931
368	Sorghum Chr8	397390	459464	Centipedegrass Chr3	89973652	89935485
369	Sorghum Chr9	43528406	45428380	Centipedegrass Chr5	25134126	25987708
370	Sorghum Chr9	47126421	47830382	Centipedegrass Chr5	83650566	84715002
371	Sorghum Chr9	45901652	46796431	Centipedegrass Chr5	82704575	83119781
372	Sorghum Chr9	52230306	52356761	Centipedegrass Chr5	73841519	74050607
373	Sorghum Chr9	54609609	58169699	Centipedegrass Chr5	68494204	56974136
374	Sorghum Chr9	50300304	54522374	Centipedegrass Chr5	77652886	68823411
375	Sorghum Chr9	5994103	10161179	Centipedegrass Chr5	8698605	3767842
376	Sorghum Chr9	49511082	50182156	Centipedegrass Chr5	78833916	77671278
377	Sorghum Chr9	2870679	3494474	Centipedegrass Chr5	24044526	22503400
378	Sorghum Chr9	58261832	58663426	Centipedegrass Chr5	56543824	54808819
379	Sorghum Chr9	58895368	59175962	Centipedegrass Chr5	51497684	47837164
380	Sorghum Chr9	4902297	5579825	Centipedegrass Chr5	29514754	26666396
381	Sorghum Chr9	11921503	14646708	Centipedegrass Chr5	1606233	926581
382	Sorghum Chr9	14820590	15388979	Centipedegrass Chr5	886562	667573
383	Sorghum Chr9	58668666	58847673	Centipedegrass Chr5	53962474	52598398
384	Sorghum Chr9	5596418	5840316	Centipedegrass Chr5	9686498	9145449
385	Sorghum Chr9	53137619	53494415	Centipedegrass Chr1	91736889	93002194
386	Sorghum Chr9	39224808	42663939	Centipedegrass Chr1	94836155	95365683
387	Sorghum Chr9	52753450	53023665	Centipedegrass Chr1	91036257	91610894
388	Sorghum Chr9	976274	1662399	Centipedegrass Chr1	97770340	96726640
389	Sorghum Chr9	8431594	9078371	Centipedegrass Chr3	91657594	92209503
390	Sorghum Chr9	6690376	7148968	Centipedegrass Chr3	93843640	93198011
391	Sorghum Chr9	46821437	56879793	Centipedegrass Chr7	48256787	68559889
392	Sorghum Chr9	57064670	59410797	Centipedegrass Chr7	68661940	71938402
393	Sorghum Chr9	5403633	14599894	Centipedegrass Chr7	17319711	29116614
394	Sorghum Chr9	1784682	3597978	Centipedegrass Chr7	4785996	10558778
395	Sorghum Chr9	44790435	47072781	Centipedegrass Chr7	44340960	47039341
396	Sorghum Chr9	14807089	38281496	Centipedegrass Chr7	29245801	39356016
397	Sorghum Chr9	549186	1019953	Centipedegrass Chr7	12439	534478
398	Sorghum Chr9	43087971	44786853	Centipedegrass Chr7	47118728	48141396
399	Sorghum Chr9	1592774	1710866	Centipedegrass Chr7	17015236	17152748
400	Sorghum Chr9	4857236	5056136	Centipedegrass Chr7	14881895	15318137
401	Sorghum Chr9	7371069	8377435	Centipedegrass Chr7	20096894	20812284
402	Sorghum Chr9	59263972	59303677	Centipedegrass Chr7	71719572	71779074
403	Sorghum Chr9	17437174	23415591	Centipedegrass Chr7	32527673	38326152
404	Sorghum Chr9	50248696	50598767	Centipedegrass Chr7	55417552	56193857
405	Sorghum Chr9	45063	1614977	Centipedegrass Chr7	4186097	552424
406	Sorghum Chr9	3586155	4531726	Centipedegrass Chr7	12604470	10727458
407	Sorghum Chr9	38258489	43094781	Centipedegrass Chr7	44214827	39631926
408	Sorghum Chr9	7136799	7568764	Centipedegrass Chr7	20536371	20211307
409	Sorghum Chr9	187626	406437	Centipedegrass Chr7	3810593	3299411
410	Sorghum Chr9	57947570	58265060	Centipedegrass Chr7	69378252	69094787
411	Sorghum Chr9	219057	373454	Centipedegrass Chr7	3999566	3636737
412	Sorghum Chr9	57342319	57480989	Centipedegrass Chr7	70356624	70061648
413	Sorghum Chr9	31711879	41239167	Centipedegrass Chr7	60842694	60171688
414	Sorghum Chr9	58309106	58592970	Centipedegrass Chr6	23571314	22460800
415	Sorghum Chr9	50938921	51301256	Centipedegrass Chr8	38962110	37225059
416	Sorghum Chr10	46573122	48956174	Centipedegrass Chr5	3048661	4376196
417	Sorghum Chr10	52276403	52612503	Centipedegrass Chr5	7612816	7836033
418	Sorghum Chr10	6515150	7098312	Centipedegrass Chr2	77905738	79333717
419	Sorghum Chr10	2879764	41445067	Centipedegrass Chr3	10645591	33158775
420	Sorghum Chr10	48651083	58500282	Centipedegrass Chr3	91273374	101933338
421	Sorghum Chr10	13093	2943781	Centipedegrass Chr3	352190	10667804
422	Sorghum Chr10	40200841	46488216	Centipedegrass Chr3	33621732	37709517
423	Sorghum Chr10	17977385	18388917	Centipedegrass Chr3	33219963	33401432
424	Sorghum Chr10	44687	153578	Centipedegrass Chr3	602885	778053
425	Sorghum Chr10	775312	1225721	Centipedegrass Chr3	2772825	5985619
426	Sorghum Chr10	54592608	54681222	Centipedegrass Chr3	96565263	96714157
427	Sorghum Chr10	3719099	3828462	Centipedegrass Chr3	13675497	14134184
428	Sorghum Chr10	58902075	61219938	Centipedegrass Chr3	106349203	102241661
429	Sorghum Chr10	46486918	48075092	Centipedegrass Chr3	91264349	90712939
430	Sorghum Chr10	54837358	55212457	Centipedegrass Chr3	97245532	96887200
431	Sorghum Chr10	58392131	58521179	Centipedegrass Chr3	102026965	101715081
432	Sorghum Chr10	48131084	48813520	Centipedegrass Chr3	43732602	37737161
433	Sorghum Chr10	13573701	14452409	Centipedegrass Chr3	29041436	28704832
434	Sorghum Chr10	3592695	3864993	Centipedegrass Chr3	14013049	13388176
435	Sorghum Chr10	56547441	56873267	Centipedegrass Chr3	99902365	99204830
436	Sorghum Chr10	6296767	10900001	Centipedegrass Chr6	77380160	72351518
437	Sorghum Chr10	49617115	54484388	Centipedegrass Chr6	17709141	11824217
438	Sorghum Chr10	54600170	56437233	Centipedegrass Chr6	11701426	9698092
439	Sorghum Chr10	42254853	49042531	Centipedegrass Chr6	23753187	17980684
440	Sorghum Chr10	4775792	6031765	Centipedegrass Chr6	79300210	77485931
441	Sorghum Chr10	58569344	59468456	Centipedegrass Chr6	7674998	5859994
442	Sorghum Chr10	18059088	24014654	Centipedegrass Chr6	71257707	70491766
443	Sorghum Chr10	11130470	12672457	Centipedegrass Chr6	72352467	71905295
444	Sorghum Chr10	57104706	57589737	Centipedegrass Chr6	9060330	8847964
maize vs. centipedegrass
1	Maize Chr1	39461169	43581660	Centipedegrass Chr5	74966333	73969801
2	Maize Chr1	193834072	200261705	Centipedegrass Chr2	83989151	87229367
3	Maize Chr1	200647882	203699106	Centipedegrass Chr2	78023208	79905775
4	Maize Chr1	286166897	291062198	Centipedegrass Chr2	5448953	9431667
5	Maize Chr1	188413470	192358661	Centipedegrass Chr2	82484441	83832872
6	Maize Chr1	294631847	297188231	Centipedegrass Chr2	16762093	20047481
7	Maize Chr1	220213778	222455606	Centipedegrass Chr2	68408894	70405022
8	Maize Chr1	292331208	294316542	Centipedegrass Chr2	12787513	15345632
9	Maize Chr1	51491053	52943611	Centipedegrass Chr2	109243232	109520053
10	Maize Chr1	297601946	298680740	Centipedegrass Chr2	21754195	22823488
11	Maize Chr1	183880314	184860221	Centipedegrass Chr2	80648229	81340187
12	Maize Chr1	300145669	301649091	Centipedegrass Chr2	22897733	24033596
13	Maize Chr1	63023725	76181281	Centipedegrass Chr2	105929952	101691193
14	Maize Chr1	51361873	62507307	Centipedegrass Chr2	109617545	106384847
15	Maize Chr1	213778926	219661541	Centipedegrass Chr2	75156529	70745873
16	Maize Chr1	43901180	49389986	Centipedegrass Chr2	110130074	109750524
17	Maize Chr1	206533336	208392229	Centipedegrass Chr2	37237026	35422243
18	Maize Chr1	209290032	210460255	Centipedegrass Chr2	88978686	87299217
19	Maize Chr1	211112193	212826208	Centipedegrass Chr2	77446976	76076486
20	Maize Chr1	77937670	80946641	Centipedegrass Chr2	101002138	100195468
21	Maize Chr1	225297548	248530474	Centipedegrass Chr1	27838672	47394090
22	Maize Chr1	254163187	260634703	Centipedegrass Chr1	20365065	24242335
23	Maize Chr1	20604637	25723883	Centipedegrass Chr1	103653410	105457319
24	Maize Chr1	260837492	265098491	Centipedegrass Chr1	17855034	20298338
25	Maize Chr1	91421593	94945167	Centipedegrass Chr1	75675596	77100268
26	Maize Chr1	8485866	12074572	Centipedegrass Chr1	34676377	39078529
27	Maize Chr1	12288610	17961550	Centipedegrass Chr1	39423685	47699160
28	Maize Chr1	35470498	36684025	Centipedegrass Chr1	99167156	99655571
29	Maize Chr1	100454578	102967621	Centipedegrass Chr1	72130098	73393345
30	Maize Chr1	4536701	5819671	Centipedegrass Chr1	79107978	79889840
31	Maize Chr1	1031786	2782403	Centipedegrass Chr1	75052798	78159897
32	Maize Chr1	83544940	85509564	Centipedegrass Chr1	111956759	112781003
33	Maize Chr1	88015144	93195786	Centipedegrass Chr1	113858735	114407245
34	Maize Chr1	265772259	266541066	Centipedegrass Chr1	17399860	17532868
35	Maize Chr1	141151918	143232667	Centipedegrass Chr1	48573135	52239907
36	Maize Chr1	89157835	89749586	Centipedegrass Chr1	77692679	77892111
37	Maize Chr1	265772259	266756818	Centipedegrass Chr1	16864704	17367371
38	Maize Chr1	251921151	252389978	Centipedegrass Chr1	24848752	26160125
39	Maize Chr1	258846263	258960922	Centipedegrass Chr1	22025655	22227712
40	Maize Chr1	306359599	306765061	Centipedegrass Chr1	18963879	19057043
41	Maize Chr1	243208029	244124383	Centipedegrass Chr1	108558580	108837436
42	Maize Chr1	74639062	75101160	Centipedegrass Chr1	83689012	84000390
43	Maize Chr1	112977908	114930818	Centipedegrass Chr1	67465959	67874534
44	Maize Chr1	288721346	289588792	Centipedegrass Chr1	7070262	7211811
45	Maize Chr1	138703292	142194949	Centipedegrass Chr1	105217292	105876995
46	Maize Chr1	108714459	109421962	Centipedegrass Chr1	69449433	69506409
47	Maize Chr1	140052049	140886542	Centipedegrass Chr1	49835790	52796752
48	Maize Chr1	226326624	227715447	Centipedegrass Chr1	113289743	113544555
49	Maize Chr1	279763671	280545649	Centipedegrass Chr1	5375184	5764301
50	Maize Chr1	269775420	271943635	Centipedegrass Chr1	98840043	99137146
51	Maize Chr1	12340668	13024482	Centipedegrass Chr1	10382801	10787636
52	Maize Chr1	266572115	297611285	Centipedegrass Chr1	16844308	3897518
53	Maize Chr1	559525	20539407	Centipedegrass Chr1	114698870	105464878
54	Maize Chr1	36754520	61668706	Centipedegrass Chr1	99136654	89614224
55	Maize Chr1	298994999	306104711	Centipedegrass Chr1	3863344	426532
56	Maize Chr1	75404341	91258234	Centipedegrass Chr1	83470069	77132223
57	Maize Chr1	25725562	35301761	Centipedegrass Chr1	103637935	99663629
58	Maize Chr1	65308658	74640102	Centipedegrass Chr1	89505184	84019945
59	Maize Chr1	248744039	253431218	Centipedegrass Chr1	27676400	24242335
60	Maize Chr1	103202253	118125518	Centipedegrass Chr1	72022640	65885384
61	Maize Chr1	95220121	100387952	Centipedegrass Chr1	75555047	73517196
62	Maize Chr1	236508556	246989769	Centipedegrass Chr1	110751551	107333683
63	Maize Chr1	168697730	178805508	Centipedegrass Chr1	22485574	19647458
64	Maize Chr1	113769645	130345471	Centipedegrass Chr1	64976499	53347833
65	Maize Chr1	116811699	126997787	Centipedegrass Chr1	100749106	100056248
66	Maize Chr1	265211893	266573757	Centipedegrass Chr1	17849688	17385296
67	Maize Chr1	237240250	237891037	Centipedegrass Chr1	36428775	35039938
68	Maize Chr1	162279664	166812308	Centipedegrass Chr1	24418690	22643330
69	Maize Chr1	5661737	8376354	Centipedegrass Chr1	79254928	78245519
70	Maize Chr1	29830012	32503776	Centipedegrass Chr1	68441773	66166638
71	Maize Chr1	81675775	82575849	Centipedegrass Chr1	113149186	112896475
72	Maize Chr1	33303345	33790182	Centipedegrass Chr1	63502784	61883047
73	Maize Chr1	86636387	87838643	Centipedegrass Chr1	111330508	110837759
74	Maize Chr1	143283392	144850901	Centipedegrass Chr1	47730203	47507182
75	Maize Chr1	3544521	4135619	Centipedegrass Chr1	80873285	80275350
76	Maize Chr1	249093563	250101436	Centipedegrass Chr1	27536507	26682989
77	Maize Chr1	3124648	3378301	Centipedegrass Chr1	29440296	28665699
78	Maize Chr1	148632080	182945175	Centipedegrass Chr3	58497785	75702437
79	Maize Chr1	166741910	167093959	Centipedegrass Chr3	64261651	64405740
80	Maize Chr1	175371170	175983357	Centipedegrass Chr3	69854652	70121124
81	Maize Chr1	256557640	260535314	Centipedegrass Chr3	66014823	63282213
82	Maize Chr1	254163187	255569095	Centipedegrass Chr3	71507072	69198018
83	Maize Chr1	181575354	181971430	Centipedegrass Chr3	74851437	74482021
84	Maize Chr1	263512795	265098491	Centipedegrass Chr3	72302082	71538355
85	Maize Chr1	45107095	47131445	Centipedegrass Chr3	90320547	89470445
86	Maize Chr1	260971128	262343640	Centipedegrass Chr3	74890269	74409833
87	Maize Chr1	45508893	47026431	Centipedegrass Chr7	40526486	43976475
88	Maize Chr1	42440895	45179033	Centipedegrass Chr7	6346627	7392869
89	Maize Chr1	52499430	57397707	Centipedegrass Chr7	62228861	60585521
90	Maize Chr1	40108125	42392922	Centipedegrass Chr7	1871388	681109
91	Maize Chr1	200303755	210460255	Centipedegrass Chr9	51683095	57909585
92	Maize Chr1	219763429	222455606	Centipedegrass Chr9	42036477	45989730
93	Maize Chr1	193854968	196189851	Centipedegrass Chr9	61130438	61868134
94	Maize Chr1	183895186	184230472	Centipedegrass Chr9	64877192	64933321
95	Maize Chr1	210548903	219661541	Centipedegrass Chr9	51494712	46083762
96	Maize Chr1	184106568	192304331	Centipedegrass Chr9	64896533	61969573
97	Maize Chr1	194370600	200261705	Centipedegrass Chr9	61325658	58004604
98	Maize Chr1	222592657	225119390	Centipedegrass Chr9	41912288	37996493
99	Maize Chr1	144149596	147540407	Centipedegrass Chr9	38349297	33079999
100	Maize Chr1	81894379	85560800	Centipedegrass Chr8	56239903	57462561
101	Maize Chr1	3289535	3971850	Centipedegrass Chr8	55705723	56672377
102	Maize Chr10	85589259	88287509	Centipedegrass Chr5	23678984	22503400
103	Maize Chr10	4904252	6299676	Centipedegrass Chr4	12899816	13974709
104	Maize Chr10	602964	828398	Centipedegrass Chr4	103864	366049
105	Maize Chr10	10649401	11678915	Centipedegrass Chr4	21553085	23536345
106	Maize Chr10	1779606	3601619	Centipedegrass Chr4	4966981	3218543
107	Maize Chr10	1292263	1515665	Centipedegrass Chr4	9145729	8669152
108	Maize Chr10	30972554	34700090	Centipedegrass Chr4	30163324	28977603
109	Maize Chr10	131518170	133031500	Centipedegrass Chr1	34214940	33200094
110	Maize Chr10	8283018	8731164	Centipedegrass Chr3	81344662	81524486
111	Maize Chr10	859403	11982985	Centipedegrass Chr3	89465480	79586489
112	Maize Chr10	22668095	30317071	Centipedegrass Chr3	57803714	53726083
113	Maize Chr10	30683334	40306886	Centipedegrass Chr3	77958857	76453400
114	Maize Chr10	16779779	20083484	Centipedegrass Chr3	52826549	51906969
115	Maize Chr10	13313330	15211365	Centipedegrass Chr3	51895862	49031869
116	Maize Chr10	14829006	16738510	Centipedegrass Chr3	79820772	79210848
117	Maize Chr10	2861471	4265759	Centipedegrass Chr3	85567299	84378674
118	Maize Chr10	1292263	1476845	Centipedegrass Chr3	88855092	88728809
119	Maize Chr10	130112	825894	Centipedegrass Chr3	90344324	90038567
120	Maize Chr10	83531295	88699964	Centipedegrass Chr7	7734053	10558778
121	Maize Chr10	88684061	91048676	Centipedegrass Chr7	12604470	11055088
122	Maize Chr10	115197316	117441837	Centipedegrass Chr7	57488039	56755400
123	Maize Chr10	59002720	70282890	Centipedegrass Chr9	18513645	25537316
124	Maize Chr10	70727429	72427733	Centipedegrass Chr9	14436115	14518670
125	Maize Chr10	51121121	58557438	Centipedegrass Chr9	15909540	17052326
126	Maize Chr10	50392427	55988129	Centipedegrass Chr9	25778140	26471726
127	Maize Chr10	41073293	48093645	Centipedegrass Chr9	26970420	27671925
128	Maize Chr10	149588101	150318911	Centipedegrass Chr9	275059	729247
129	Maize Chr10	72864114	84559654	Centipedegrass Chr9	14358551	7014407
130	Maize Chr10	141805246	144105133	Centipedegrass Chr9	24541767	17362370
131	Maize Chr10	70312679	71448034	Centipedegrass Chr9	15735257	15031098
132	Maize Chr10	43222466	52329461	Centipedegrass Chr9	28804569	26885860
133	Maize Chr10	127934025	135692128	Centipedegrass Chr6	59031635	64989517
134	Maize Chr10	107136495	120041623	Centipedegrass Chr6	45958893	54289325
135	Maize Chr10	135815743	136893726	Centipedegrass Chr6	67218490	68356847
136	Maize Chr10	140677876	141789379	Centipedegrass Chr6	68415081	69682829
137	Maize Chr10	120969085	123297912	Centipedegrass Chr6	55344491	56261871
138	Maize Chr10	125206872	126928758	Centipedegrass Chr6	57736653	58099244
139	Maize Chr10	137005720	140620363	Centipedegrass Chr6	67181446	64998072
140	Maize Chr10	102821180	135750293	Centipedegrass Chr8	14352327	53818308
141	Maize Chr10	140677876	150833783	Centipedegrass Chr8	58189450	68531392
142	Maize Chr10	135815743	136893726	Centipedegrass Chr8	57162777	58153071
143	Maize Chr10	149045202	149271718	Centipedegrass Chr8	66421558	66552469
144	Maize Chr10	129877161	130438453	Centipedegrass Chr8	48925314	49109057
145	Maize Chr10	137005720	140620363	Centipedegrass Chr8	57116291	53824439
146	Maize Chr10	91818586	96658847	Centipedegrass Chr8	4114113	793640
147	Maize Chr10	98542895	102055944	Centipedegrass Chr8	12572579	7840462
148	Maize Chr10	62300386	69204296	Centipedegrass Chr8	60285858	58900196
149	Maize Chr10	106318810	108848622	Centipedegrass Chr8	28103304	27048733
150	Maize Chr2	72202883	77717321	Centipedegrass Chr5	81434744	80638538
151	Maize Chr2	232021518	235124690	Centipedegrass Chr4	56501578	63360479
152	Maize Chr2	229287652	232341637	Centipedegrass Chr4	51788510	56192993
153	Maize Chr2	124625372	128184470	Centipedegrass Chr4	42297306	45008889
154	Maize Chr2	228883647	229858426	Centipedegrass Chr4	48088175	48597595
155	Maize Chr2	237896585	238221798	Centipedegrass Chr4	89885618	90848640
156	Maize Chr2	235873081	236074753	Centipedegrass Chr4	66514572	67326047
157	Maize Chr2	132363395	145119368	Centipedegrass Chr4	23504768	15634563
158	Maize Chr2	153449367	156887322	Centipedegrass Chr4	4995902	3068695
159	Maize Chr2	149950443	153299657	Centipedegrass Chr4	9655729	7488578
160	Maize Chr2	146206362	148274261	Centipedegrass Chr4	13949146	12813989
161	Maize Chr2	148560206	150597318	Centipedegrass Chr4	12027715	10110241
162	Maize Chr2	225909347	227000352	Centipedegrass Chr4	30850440	28064527
163	Maize Chr2	236537623	237422773	Centipedegrass Chr4	95315559	93104547
164	Maize Chr2	229464933	229779655	Centipedegrass Chr4	49684319	48910620
165	Maize Chr2	156442173	158029187	Centipedegrass Chr4	1043662	30680
166	Maize Chr2	144288245	145770791	Centipedegrass Chr4	15151123	14693299
167	Maize Chr2	226147352	227410916	Centipedegrass Chr4	24746961	23931886
168	Maize Chr2	29643337	30054643	Centipedegrass Chr4	41343372	40894240
169	Maize Chr2	190962166	209873965	Centipedegrass Chr2	78569264	94624073
170	Maize Chr2	210195854	220029371	Centipedegrass Chr2	95746661	104317007
171	Maize Chr2	220439692	225531387	Centipedegrass Chr2	105104552	110314597
172	Maize Chr2	177646510	191188776	Centipedegrass Chr2	63633861	78308935
173	Maize Chr2	174826099	176233656	Centipedegrass Chr2	23211526	27474601
174	Maize Chr2	242970554	244094473	Centipedegrass Chr2	134186	2217981
175	Maize Chr2	240835870	242416891	Centipedegrass Chr2	7236304	10030409
176	Maize Chr2	176562853	179317710	Centipedegrass Chr2	54005385	61553226
177	Maize Chr2	161023220	162281270	Centipedegrass Chr2	28718328	31260332
178	Maize Chr2	213889830	214099059	Centipedegrass Chr2	99771262	99888320
179	Maize Chr2	199695359	200089298	Centipedegrass Chr2	86147396	86522108
180	Maize Chr2	239427772	239785618	Centipedegrass Chr2	15125077	16194417
181	Maize Chr2	166202913	174667364	Centipedegrass Chr2	40437104	31587436
182	Maize Chr2	238899451	240580182	Centipedegrass Chr2	18257797	12194730
183	Maize Chr2	162398257	165942452	Centipedegrass Chr2	22897733	19199815
184	Maize Chr2	190556326	191531060	Centipedegrass Chr2	78724748	77845444
185	Maize Chr2	219595662	220379460	Centipedegrass Chr2	105041334	104235764
186	Maize Chr2	241881184	242416891	Centipedegrass Chr2	11347936	9539430
187	Maize Chr2	210096568	210699346	Centipedegrass Chr2	95922260	94845809
188	Maize Chr2	185946481	187318308	Centipedegrass Chr2	74297608	73373753
189	Maize Chr2	217126445	217462858	Centipedegrass Chr2	102635305	102098040
190	Maize Chr2	222250044	224067160	Centipedegrass Chr1	89738268	91804102
191	Maize Chr2	238907427	240575364	Centipedegrass Chr1	4727871	5863512
192	Maize Chr2	215022021	217462858	Centipedegrass Chr1	81612155	83937923
193	Maize Chr2	216891193	218403637	Centipedegrass Chr1	84406868	86754522
194	Maize Chr2	219013869	220029371	Centipedegrass Chr1	88196887	89337998
195	Maize Chr2	14993653	15968330	Centipedegrass Chr1	78936840	79592594
196	Maize Chr2	241874596	242381400	Centipedegrass Chr1	6006268	6415638
197	Maize Chr2	243480096	244406451	Centipedegrass Chr1	9410921	8275126
198	Maize Chr2	174943192	175970912	Centipedegrass Chr1	3178645	2223245
199	Maize Chr2	19414196	20631864	Centipedegrass Chr1	77669380	76925275
200	Maize Chr2	156913472	160465842	Centipedegrass Chr3	89441578	90583948
201	Maize Chr2	144210411	149191037	Centipedegrass Chr3	81387040	83839251
202	Maize Chr2	133771845	141198243	Centipedegrass Chr3	80097269	80867038
203	Maize Chr2	57534253	61177380	Centipedegrass Chr3	82449012	83522693
204	Maize Chr2	149552424	154380449	Centipedegrass Chr3	89177469	86806268
205	Maize Chr2	154743362	156443367	Centipedegrass Chr3	86187557	85152878
206	Maize Chr2	188896340	193255314	Centipedegrass Chr9	50467829	54135080
207	Maize Chr2	10330318	12277870	Centipedegrass Chr9	20679301	24545925
208	Maize Chr2	176562853	180234088	Centipedegrass Chr9	35283285	40915340
209	Maize Chr2	183690135	185590379	Centipedegrass Chr9	46069748	47862087
210	Maize Chr2	180965628	183564363	Centipedegrass Chr9	42036477	45117510
211	Maize Chr2	8405959	9591738	Centipedegrass Chr9	17138889	19037775
212	Maize Chr2	197034354	197753145	Centipedegrass Chr9	61240211	61730401
213	Maize Chr2	6001996	6551872	Centipedegrass Chr9	14468961	15288190
214	Maize Chr2	198986664	202588736	Centipedegrass Chr9	59112666	57628417
215	Maize Chr2	193409296	195182945	Centipedegrass Chr9	64932293	63720770
216	Maize Chr2	194817023	196146694	Centipedegrass Chr9	63464853	62352210
217	Maize Chr2	190556326	191462359	Centipedegrass Chr9	52758381	51777299
218	Maize Chr2	197709202	198520833	Centipedegrass Chr9	60844854	60247424
219	Maize Chr2	29643337	31085836	Centipedegrass Chr6	61719320	62129724
220	Maize Chr2	12281930	25139501	Centipedegrass Chr6	69670592	63258388
221	Maize Chr2	36827859	53854831	Centipedegrass Chr6	59031635	52788529
222	Maize Chr2	56318537	80081259	Centipedegrass Chr6	52652774	45962919
223	Maize Chr2	28085003	35040155	Centipedegrass Chr6	63190519	59412640
224	Maize Chr2	190970944	193410477	Centipedegrass Chr6	76419987	75688719
225	Maize Chr2	25317220	27938856	Centipedegrass Chr8	67555465	68451835
226	Maize Chr2	29643337	31111546	Centipedegrass Chr8	49975838	50822787
227	Maize Chr2	84344353	95497031	Centipedegrass Chr8	12504238	24714659
228	Maize Chr2	22294045	22832747	Centipedegrass Chr8	53360049	53649355
229	Maize Chr2	105976066	109237741	Centipedegrass Chr8	7987540	9275169
230	Maize Chr2	20715434	21270749	Centipedegrass Chr8	54171482	54218163
231	Maize Chr2	7537954	8147847	Centipedegrass Chr8	62106334	62514802
232	Maize Chr2	56082407	56340791	Centipedegrass Chr8	39140041	39239539
233	Maize Chr2	105058417	106775819	Centipedegrass Chr8	8484648	9642176
234	Maize Chr2	31121765	80081259	Centipedegrass Chr8	49927199	26253472
235	Maize Chr2	8405299	25248590	Centipedegrass Chr8	62044414	51762337
236	Maize Chr2	99801	7285960	Centipedegrass Chr8	67407165	62531650
237	Maize Chr2	109327004	116611184	Centipedegrass Chr8	7839517	3316359
238	Maize Chr2	27986031	29635154	Centipedegrass Chr8	51754449	50822787
239	Maize Chr2	97643770	106297144	Centipedegrass Chr8	12056841	9283841
240	Maize Chr2	117088713	118182263	Centipedegrass Chr8	1756792	824986
241	Maize Chr2	31848132	32684692	Centipedegrass Chr8	49095858	48928830
242	Maize Chr2	28426310	29300202	Centipedegrass Chr8	51515735	51260533
243	Maize Chr2	51047805	53375111	Centipedegrass Chr8	68467912	67878115
244	Maize Chr3	3904536	24752851	Centipedegrass Chr5	4302374	13745824
245	Maize Chr3	41124192	88434145	Centipedegrass Chr5	20461714	42876902
246	Maize Chr3	222403426	229579468	Centipedegrass Chr5	48990139	55160047
247	Maize Chr3	23716296	37817351	Centipedegrass Chr5	13966446	19166525
248	Maize Chr3	375942	4038767	Centipedegrass Chr5	288799	3993525
249	Maize Chr3	199733893	201991120	Centipedegrass Chr5	66723572	67495938
250	Maize Chr3	202844949	203960201	Centipedegrass Chr5	65543805	66294954
251	Maize Chr3	205153044	205471686	Centipedegrass Chr5	64695531	64886628
252	Maize Chr3	200465188	201317960	Centipedegrass Chr5	65311131	65518059
253	Maize Chr3	144476750	199641922	Centipedegrass Chr5	85860470	67504015
254	Maize Chr3	203077676	222371634	Centipedegrass Chr5	65576879	55472794
255	Maize Chr3	229664788	232755659	Centipedegrass Chr5	48882327	42975518
256	Maize Chr3	3708956	4609823	Centipedegrass Chr5	4481461	3642869
257	Maize Chr3	202070388	202757025	Centipedegrass Chr5	66700392	66313571
258	Maize Chr3	38203704	40552973	Centipedegrass Chr5	20140680	19286879
259	Maize Chr3	40803245	42680006	Centipedegrass Chr5	20604945	20159476
260	Maize Chr3	150284593	150587533	Centipedegrass Chr5	83886113	83778488
261	Maize Chr3	142881327	143649063	Centipedegrass Chr4	16019994	15634563
262	Maize Chr3	109762671	111920827	Centipedegrass Chr1	20133224	20717439
263	Maize Chr3	112431365	123613597	Centipedegrass Chr1	24418690	21077186
264	Maize Chr3	181426991	185011550	Centipedegrass Chr1	98426185	96151925
265	Maize Chr3	112397662	124543804	Centipedegrass Chr3	62873767	69351440
266	Maize Chr3	139054103	144019312	Centipedegrass Chr3	79262873	82509117
267	Maize Chr3	98749658	103111162	Centipedegrass Chr3	76057498	77330509
268	Maize Chr3	133967231	134771067	Centipedegrass Chr3	54491916	55356265
269	Maize Chr3	136545200	138259382	Centipedegrass Chr3	77340125	78097477
270	Maize Chr3	8849004	11201977	Centipedegrass Chr3	93185189	93842527
271	Maize Chr3	128055991	129190168	Centipedegrass Chr3	59236967	60336375
272	Maize Chr3	125020876	133894351	Centipedegrass Chr3	62550458	55733201
273	Maize Chr3	232900773	234442192	Centipedegrass Chr3	90693858	86481350
274	Maize Chr3	234490778	235589368	Centipedegrass Chr3	85920006	83178157
275	Maize Chr3	103246340	108745942	Centipedegrass Chr3	75780329	74190470
276	Maize Chr3	133075625	136380626	Centipedegrass Chr3	55378712	51954635
277	Maize Chr3	138366541	139776038	Centipedegrass Chr3	79567964	78857872
278	Maize Chr3	109251273	112370720	Centipedegrass Chr3	71883304	69991879
279	Maize Chr3	88848426	96165345	Centipedegrass Chr3	51905808	44001333
280	Maize Chr3	171820603	193987695	Centipedegrass Chr7	54447944	63774343
281	Maize Chr3	202110828	221550118	Centipedegrass Chr7	65625723	70633450
282	Maize Chr3	194882159	199617384	Centipedegrass Chr7	64097665	64809534
283	Maize Chr3	186051536	187047680	Centipedegrass Chr7	40526486	44213942
284	Maize Chr3	4497708	7846039	Centipedegrass Chr7	25503068	20957069
285	Maize Chr3	8669243	11922644	Centipedegrass Chr7	20442770	19476724
286	Maize Chr3	697981	1952695	Centipedegrass Chr7	29876852	25901937
287	Maize Chr3	199979127	201991120	Centipedegrass Chr7	65570367	65283456
288	Maize Chr3	151900223	157301841	Centipedegrass Chr7	46975623	45046630
289	Maize Chr3	48286239	51341352	Centipedegrass Chr7	9820733	8469845
290	Maize Chr3	226541072	229352021	Centipedegrass Chr7	71129840	70699252
291	Maize Chr3	13012994	14747255	Centipedegrass Chr7	19289471	17714956
292	Maize Chr3	148701826	153357830	Centipedegrass Chr7	50554216	48261473
293	Maize Chr3	222542818	225063329	Centipedegrass Chr7	71563168	71183787
294	Maize Chr3	184754396	185495066	Centipedegrass Chr7	59716060	59545740
295	Maize Chr3	59360005	61281064	Centipedegrass Chr7	17603484	17325069
296	Maize Chr3	224349905	225334170	Centipedegrass Chr7	66966997	66844651
297	Maize Chr3	159213195	163980188	Centipedegrass Chr9	60439334	61330551
298	Maize Chr3	206352165	207109976	Centipedegrass Chr9	56015753	56131702
299	Maize Chr3	2681844	3437129	Centipedegrass Chr6	20947849	20069661
300	Maize Chr3	167612707	170033693	Centipedegrass Chr8	46662322	47253158
301	Maize Chr4	3197923	5644397	Centipedegrass Chr4	90551540	97281631
302	Maize Chr4	187337794	189312757	Centipedegrass Chr4	2297200	4959956
303	Maize Chr4	190886721	194615393	Centipedegrass Chr4	10052595	13991627
304	Maize Chr4	204477980	207132151	Centipedegrass Chr4	58022766	62120895
305	Maize Chr4	189313573	190896279	Centipedegrass Chr4	6496980	9701965
306	Maize Chr4	207785244	212048751	Centipedegrass Chr4	16642845	21180057
307	Maize Chr4	13492747	15755445	Centipedegrass Chr4	35370341	37246915
308	Maize Chr4	212655729	214710403	Centipedegrass Chr4	55197631	57909323
309	Maize Chr4	22485112	25437483	Centipedegrass Chr4	48369342	52131958
310	Maize Chr4	216214682	219113801	Centipedegrass Chr4	14792506	16022725
311	Maize Chr4	218617	1524217	Centipedegrass Chr4	74798735	78739392
312	Maize Chr4	1532824	2979198	Centipedegrass Chr4	79785610	85216200
313	Maize Chr4	15796722	16709604	Centipedegrass Chr4	24071643	26431170
314	Maize Chr4	186709954	188045262	Centipedegrass Chr4	117699	1044829
315	Maize Chr4	213816113	214608953	Centipedegrass Chr4	56585683	57742808
316	Maize Chr4	200548688	200747370	Centipedegrass Chr4	14673552	14756721
317	Maize Chr4	195014439	195169355	Centipedegrass Chr4	54812903	54969828
318	Maize Chr4	207669918	208311971	Centipedegrass Chr4	31900841	34063802
319	Maize Chr4	16727125	17079133	Centipedegrass Chr4	27824203	28514709
320	Maize Chr4	18471513	22374938	Centipedegrass Chr4	48334766	43828041
321	Maize Chr4	6223611	10622104	Centipedegrass Chr4	69334784	62188880
322	Maize Chr4	10715123	13142263	Centipedegrass Chr4	31891124	28977603
323	Maize Chr4	194836862	197239606	Centipedegrass Chr4	55208918	52131958
324	Maize Chr4	5641378	6035517	Centipedegrass Chr4	74500645	72549999
325	Maize Chr4	189488248	189827949	Centipedegrass Chr4	7741674	6562288
326	Maize Chr4	195562366	196295872	Centipedegrass Chr4	54487788	53799081
327	Maize Chr4	17281947	17758491	Centipedegrass Chr4	35278629	34595064
328	Maize Chr4	6038448	6234460	Centipedegrass Chr4	71139418	69905870
329	Maize Chr4	193202058	193587771	Centipedegrass Chr4	13518260	13349564
330	Maize Chr4	42444791	49838035	Centipedegrass Chr2	83776614	85071359
331	Maize Chr4	219370685	221578465	Centipedegrass Chr2	87231538	89407318
332	Maize Chr4	80275728	89655850	Centipedegrass Chr2	69711597	74785485
333	Maize Chr4	202206244	204209741	Centipedegrass Chr2	81892220	83733104
334	Maize Chr4	57416173	60287213	Centipedegrass Chr2	78152641	78917792
335	Maize Chr4	180319582	181707894	Centipedegrass Chr2	77845160	79096953
336	Maize Chr4	187347877	188891580	Centipedegrass Chr2	107980054	108919797
337	Maize Chr4	181675863	185407469	Centipedegrass Chr2	103392297	104234261
338	Maize Chr4	178258597	179682211	Centipedegrass Chr2	75348722	76576719
339	Maize Chr4	49997747	56195272	Centipedegrass Chr2	37757523	35479205
340	Maize Chr4	179834335	186145605	Centipedegrass Chr3	19146460	24092412
341	Maize Chr4	234082151	239315649	Centipedegrass Chr3	91644453	95678653
342	Maize Chr4	188392561	191057081	Centipedegrass Chr3	85869124	89265979
343	Maize Chr4	176597115	179538773	Centipedegrass Chr3	15932506	18211087
344	Maize Chr4	241710056	242707311	Centipedegrass Chr3	100158599	101681028
345	Maize Chr4	225975437	231212191	Centipedegrass Chr3	34119971	37462409
346	Maize Chr4	240024809	240995095	Centipedegrass Chr3	97840619	98666289
347	Maize Chr4	186310149	186604606	Centipedegrass Chr3	90327760	90497378
348	Maize Chr4	187394441	188344212	Centipedegrass Chr3	84607666	85311627
349	Maize Chr4	191343386	194615393	Centipedegrass Chr3	84028628	82558387
350	Maize Chr4	186404242	187349738	Centipedegrass Chr3	90436707	89342476
351	Maize Chr4	208861873	211862819	Centipedegrass Chr3	81014315	80212223
352	Maize Chr4	216311322	219113801	Centipedegrass Chr3	82389888	81387465
353	Maize Chr4	1051644	2612975	Centipedegrass Chr3	61848594	59237632
354	Maize Chr4	4299721	5544025	Centipedegrass Chr3	55361731	53303140
355	Maize Chr4	164057682	165363035	Centipedegrass Chr3	32152121	30565875
356	Maize Chr4	169781767	169993249	Centipedegrass Chr3	25661217	24905872
357	Maize Chr4	171511253	173005983	Centipedegrass Chr3	102556131	102259424
358	Maize Chr4	75106267	89655850	Centipedegrass Chr9	40947395	49471744
359	Maize Chr4	50010024	56343886	Centipedegrass Chr9	54402620	56197705
360	Maize Chr4	62421196	67241981	Centipedegrass Chr9	49507177	51694979
361	Maize Chr4	71977812	74763247	Centipedegrass Chr9	22911753	26052340
362	Maize Chr4	57416173	60287213	Centipedegrass Chr9	51950675	52977955
363	Maize Chr4	44116832	45904012	Centipedegrass Chr9	61130438	61840708
364	Maize Chr4	199642595	200054153	Centipedegrass Chr9	189865	478738
365	Maize Chr4	25483609	26803307	Centipedegrass Chr9	39267941	40972780
366	Maize Chr4	69979608	71072994	Centipedegrass Chr9	27670497	28791764
367	Maize Chr4	66982475	68709501	Centipedegrass Chr9	34357281	36963959
368	Maize Chr4	32017577	37198546	Centipedegrass Chr9	14102360	7811953
369	Maize Chr4	201187450	204328148	Centipedegrass Chr9	64839443	62201118
370	Maize Chr4	27561096	31973600	Centipedegrass Chr9	22203381	15617091
371	Maize Chr4	37976398	42142733	Centipedegrass Chr9	5705958	495048
372	Maize Chr4	45664408	49846180	Centipedegrass Chr9	61000554	60133848
373	Maize Chr4	219324704	221578465	Centipedegrass Chr9	57944275	57401280
374	Maize Chr4	198053637	199481434	Centipedegrass Chr9	59117219	58004604
375	Maize Chr4	37421922	38555126	Centipedegrass Chr9	7259087	6194353
376	Maize Chr4	86684719	89089506	Centipedegrass Chr9	49388103	48612925
377	Maize Chr4	199500941	199823044	Centipedegrass Chr9	231103	97487
378	Maize Chr4	42289885	43100016	Centipedegrass Chr9	62193373	61969573
379	Maize Chr4	70238029	74669902	Centipedegrass Chr9	27207752	26069841
380	Maize Chr4	197452068	197840855	Centipedegrass Chr9	60082821	59782019
381	Maize Chr4	112405476	170384504	Centipedegrass Chr6	51621979	73158512
382	Maize Chr4	243230105	245031545	Centipedegrass Chr6	2916044	6203182
383	Maize Chr4	99146922	110787189	Centipedegrass Chr6	46532700	50545054
384	Maize Chr4	240003935	240456450	Centipedegrass Chr6	10858065	11516205
385	Maize Chr4	245923058	246556919	Centipedegrass Chr6	51967	529687
386	Maize Chr4	232990810	233854306	Centipedegrass Chr6	18507522	19581042
387	Maize Chr4	227182919	228367005	Centipedegrass Chr6	23413420	23767736
388	Maize Chr4	166088731	166939656	Centipedegrass Chr6	71178861	71389031
389	Maize Chr4	169879226	170148637	Centipedegrass Chr6	72498623	72706989
390	Maize Chr4	245533965	245796505	Centipedegrass Chr6	595628	1028034
391	Maize Chr4	170747955	186145605	Centipedegrass Chr6	81883359	73394312
392	Maize Chr4	233903498	239934020	Centipedegrass Chr6	18153457	11627745
393	Maize Chr4	240492305	242711388	Centipedegrass Chr6	10795777	7834399
394	Maize Chr4	227179070	232856800	Centipedegrass Chr6	23418348	19770981
395	Maize Chr4	245035200	245796505	Centipedegrass Chr6	2900476	1028034
396	Maize Chr4	242868805	243053429	Centipedegrass Chr6	6988839	6408234
397	Maize Chr4	161946607	163140434	Centipedegrass Chr6	68995952	68826942
398	Maize Chr4	222755434	224899075	Centipedegrass Chr6	31655486	28258839
399	Maize Chr4	225615474	226831035	Centipedegrass Chr6	26081290	25032491
400	Maize Chr4	144038256	157822417	Centipedegrass Chr8	49800084	55222782
401	Maize Chr4	159428591	162160239	Centipedegrass Chr8	57060089	58520382
402	Maize Chr4	136927072	141105818	Centipedegrass Chr8	47405078	48983444
403	Maize Chr4	133502424	135841317	Centipedegrass Chr8	46414699	46835723
404	Maize Chr4	121089564	124423060	Centipedegrass Chr8	41945299	42614571
405	Maize Chr4	125665547	127894804	Centipedegrass Chr8	43083376	43899908
406	Maize Chr4	27754871	28429865	Centipedegrass Chr8	59411918	60182826
407	Maize Chr4	158534101	159112469	Centipedegrass Chr8	55922634	56446837
408	Maize Chr4	129888749	131273486	Centipedegrass Chr8	45327820	46051918
409	Maize Chr5	215559914	217372112	Centipedegrass Chr2	79095503	77719138
410	Maize Chr5	1609222	2171887	Centipedegrass Chr2	24109507	23331090
411	Maize Chr5	2893965	13782004	Centipedegrass Chr1	3889894	16968201
412	Maize Chr5	25536275	38476589	Centipedegrass Chr1	32582733	47557064
413	Maize Chr5	18047108	26850777	Centipedegrass Chr1	21660848	31945502
414	Maize Chr5	92547	2399273	Centipedegrass Chr1	492554	3866838
415	Maize Chr5	13630314	17948363	Centipedegrass Chr1	17354006	21092535
416	Maize Chr5	39066404	41326862	Centipedegrass Chr1	49059793	56872465
417	Maize Chr5	34019458	34244810	Centipedegrass Chr1	39268683	39299894
418	Maize Chr5	63623077	66664946	Centipedegrass Chr1	110853924	111829846
419	Maize Chr5	30559090	33842682	Centipedegrass Chr1	110751551	109544013
420	Maize Chr5	25539709	26424294	Centipedegrass Chr1	32577758	31561622
421	Maize Chr5	45128930	47391812	Centipedegrass Chr1	71925605	68981850
422	Maize Chr5	15033899	17723908	Centipedegrass Chr1	40682157	38270937
423	Maize Chr5	20154985	20576095	Centipedegrass Chr1	26799602	26446887
424	Maize Chr5	36107594	37788118	Centipedegrass Chr1	107584312	106798974
425	Maize Chr5	204537835	205085670	Centipedegrass Chr1	70044270	69483925
426	Maize Chr5	48031606	54726135	Centipedegrass Chr3	100452652	101930711
427	Maize Chr5	153844459	162359026	Centipedegrass Chr3	91273374	93495018
428	Maize Chr5	112707895	126285618	Centipedegrass Chr3	93632442	95193000
429	Maize Chr5	135998432	146356816	Centipedegrass Chr3	34119971	37594174
430	Maize Chr5	78725619	82148893	Centipedegrass Chr3	105187595	106354218
431	Maize Chr5	57813032	67870165	Centipedegrass Chr3	106349203	102241661
432	Maize Chr5	210005007	215348037	Centipedegrass Chr3	28098865	21238639
433	Maize Chr5	85736319	105053926	Centipedegrass Chr3	99514035	95789571
434	Maize Chr5	41174766	44705362	Centipedegrass Chr3	100479582	99873298
435	Maize Chr5	215542518	217592621	Centipedegrass Chr3	20835978	19138194
436	Maize Chr5	15738883	17667360	Centipedegrass Chr3	72347740	70840097
437	Maize Chr5	218492798	220041769	Centipedegrass Chr3	17117378	15783584
438	Maize Chr5	207369391	209100036	Centipedegrass Chr3	31711541	30125123
439	Maize Chr5	52958401	54067786	Centipedegrass Chr3	101589395	101327927
440	Maize Chr5	12805250	14857086	Centipedegrass Chr3	75638843	74146296
441	Maize Chr5	18543126	19174748	Centipedegrass Chr3	64317924	63201702
442	Maize Chr5	150673636	155012535	Centipedegrass Chr3	39028231	37737161
443	Maize Chr5	217895146	218242413	Centipedegrass Chr3	18267994	17617116
444	Maize Chr5	51639276	52810387	Centipedegrass Chr3	101269126	101185427
445	Maize Chr5	54404478	54733425	Centipedegrass Chr3	101989910	101737323
446	Maize Chr5	209124251	210112307	Centipedegrass Chr9	63834036	64847472
447	Maize Chr5	215559914	217372112	Centipedegrass Chr9	53121480	51675896
448	Maize Chr5	162360628	223594048	Centipedegrass Chr6	30580278	81908432
449	Maize Chr5	70447964	108887800	Centipedegrass Chr6	1130150	13048468
450	Maize Chr5	131469616	134899273	Centipedegrass Chr6	26797059	29474947
451	Maize Chr5	74944010	75296303	Centipedegrass Chr6	3856295	4505620
452	Maize Chr5	210857857	210939753	Centipedegrass Chr6	72741295	72840667
453	Maize Chr5	174012992	174399313	Centipedegrass Chr6	52459346	52796923
454	Maize Chr5	210507670	211000697	Centipedegrass Chr6	72454154	72714632
455	Maize Chr5	82829984	83436673	Centipedegrass Chr6	7674998	8187700
456	Maize Chr5	178069833	179291743	Centipedegrass Chr6	54758681	55620288
457	Maize Chr5	135539837	162359026	Centipedegrass Chr6	26114748	15350726
458	Maize Chr5	111122849	128735624	Centipedegrass Chr6	15327907	13109217
459	Maize Chr5	68352282	70274609	Centipedegrass Chr6	548499	10236
460	Maize Chr5	53037190	60565313	Centipedegrass Chr6	7997645	5859994
461	Maize Chr5	70459580	71268967	Centipedegrass Chr6	1036004	589776
462	Maize Chr5	129466482	134676923	Centipedegrass Chr6	32091294	28258839
463	Maize Chr5	178069833	178406327	Centipedegrass Chr6	54758681	54160877
464	Maize Chr5	174012992	174794175	Centipedegrass Chr6	52459346	51648331
465	Maize Chr5	176723531	177287057	Centipedegrass Chr6	53735747	53542341
466	Maize Chr5	168376754	168997797	Centipedegrass Chr6	48350583	47761726
467	Maize Chr5	48442168	53600105	Centipedegrass Chr6	8925997	8430436
468	Maize Chr5	184385751	205940147	Centipedegrass Chr8	46398173	58884256
469	Maize Chr5	177779774	181870764	Centipedegrass Chr8	41945299	44762831
470	Maize Chr5	168555943	176687760	Centipedegrass Chr8	32606602	40140301
471	Maize Chr5	175250082	177547554	Centipedegrass Chr8	40354297	41438821
472	Maize Chr5	182162453	183749370	Centipedegrass Chr8	45327820	46051918
473	Maize Chr5	167775161	168791374	Centipedegrass Chr8	29318531	31466530
474	Maize Chr5	174012992	174794175	Centipedegrass Chr8	38842132	38143344
475	Maize Chr6	163374454	165172457	Centipedegrass Chr5	65365548	67053028
476	Maize Chr6	152871846	154812744	Centipedegrass Chr5	76471482	77342762
477	Maize Chr6	132054552	133717685	Centipedegrass Chr5	7007692	8090600
478	Maize Chr6	128952506	131170617	Centipedegrass Chr5	26662648	28755302
479	Maize Chr6	136122781	136803895	Centipedegrass Chr5	4469593	5327714
480	Maize Chr6	152647338	153657994	Centipedegrass Chr5	75472752	76299711
481	Maize Chr6	146627115	147234198	Centipedegrass Chr5	83650566	84637673
482	Maize Chr6	126663869	127934838	Centipedegrass Chr5	8007142	8703886
483	Maize Chr6	165288583	170962935	Centipedegrass Chr5	64538835	56974136
484	Maize Chr6	154872175	160668934	Centipedegrass Chr5	75424345	71091683
485	Maize Chr6	151255025	152611425	Centipedegrass Chr5	78833916	77433855
486	Maize Chr6	141997725	143951372	Centipedegrass Chr5	25980906	24626119
487	Maize Chr6	153208694	154056057	Centipedegrass Chr5	76631933	76108012
488	Maize Chr6	160693573	161977653	Centipedegrass Chr5	70715841	69351427
489	Maize Chr6	162529258	163375768	Centipedegrass Chr5	68494204	67124035
490	Maize Chr6	157518291	159659232	Centipedegrass Chr1	91036257	92872365
491	Maize Chr6	111482487	119619204	Centipedegrass Chr3	16659299	24588857
492	Maize Chr6	84588786	90387649	Centipedegrass Chr3	102261689	106346506
493	Maize Chr6	61046505	69072288	Centipedegrass Chr3	4460170	7874557
494	Maize Chr6	74185522	84117155	Centipedegrass Chr3	11117670	14910442
495	Maize Chr6	122835847	126303725	Centipedegrass Chr3	28098865	32072643
496	Maize Chr6	56821519	60497096	Centipedegrass Chr3	359438	2668402
497	Maize Chr6	70605117	75121125	Centipedegrass Chr3	8399690	10007337
498	Maize Chr6	126451035	127262098	Centipedegrass Chr3	15053548	15791696
499	Maize Chr6	99181767	99725208	Centipedegrass Chr3	96904118	97237131
500	Maize Chr6	108327658	109436648	Centipedegrass Chr3	90672989	91243616
501	Maize Chr6	95622598	95891164	Centipedegrass Chr3	98996117	99102724
502	Maize Chr6	76724481	81184649	Centipedegrass Chr3	12107205	13398439
503	Maize Chr6	122118736	122607391	Centipedegrass Chr3	24839937	25095354
504	Maize Chr6	91176402	103276544	Centipedegrass Chr3	101931331	94264277
505	Maize Chr6	105439613	109256890	Centipedegrass Chr3	94221406	91054879
506	Maize Chr6	18772444	21270357	Centipedegrass Chr3	54204440	53182193
507	Maize Chr6	119730324	122753539	Centipedegrass Chr3	27071986	24736490
508	Maize Chr6	108299528	111310483	Centipedegrass Chr3	43336683	34072777
509	Maize Chr6	10035680	18675956	Centipedegrass Chr3	79070351	78097477
510	Maize Chr6	74185522	75153229	Centipedegrass Chr3	10187992	9926346
511	Maize Chr6	76046440	76922991	Centipedegrass Chr3	12117742	11721591
512	Maize Chr6	154861547	163593731	Centipedegrass Chr7	58149234	65536228
513	Maize Chr6	165172005	171048997	Centipedegrass Chr7	66498424	70381663
514	Maize Chr6	146401513	152611425	Centipedegrass Chr7	48256787	55978102
515	Maize Chr6	36080326	47432442	Centipedegrass Chr7	546324	4184885
516	Maize Chr6	142909977	145942510	Centipedegrass Chr7	39567548	44213942
517	Maize Chr6	136915388	140057628	Centipedegrass Chr7	27877751	38331886
518	Maize Chr6	153171029	154122027	Centipedegrass Chr7	56796390	57848662
519	Maize Chr6	141204831	143339329	Centipedegrass Chr7	45503452	47565081
520	Maize Chr6	130757943	131476267	Centipedegrass Chr7	14881895	15275518
521	Maize Chr6	44300291	45726111	Centipedegrass Chr7	3517027	3776311
522	Maize Chr6	131561417	131902957	Centipedegrass Chr7	20210310	20267950
523	Maize Chr6	156994029	157520471	Centipedegrass Chr7	40578754	44213942
524	Maize Chr6	163106824	165644245	Centipedegrass Chr7	66900944	65317662
525	Maize Chr6	25561769	34694562	Centipedegrass Chr7	7794296	4957736
526	Maize Chr6	171163852	172336328	Centipedegrass Chr7	71633832	70493487
527	Maize Chr6	127318662	129807398	Centipedegrass Chr7	19473499	17386270
528	Maize Chr6	153552561	154859451	Centipedegrass Chr7	56753362	55999270
529	Maize Chr6	135118687	136863400	Centipedegrass Chr7	26243234	22176137
530	Maize Chr6	131705178	133717685	Centipedegrass Chr7	20232815	19476724
531	Maize Chr6	40169888	42351769	Centipedegrass Chr7	520474	36211
532	Maize Chr6	133844417	135064649	Centipedegrass Chr7	20794432	20379771
533	Maize Chr6	141669423	142844642	Centipedegrass Chr7	45136480	44350946
534	Maize Chr6	133723502	134352705	Centipedegrass Chr7	22146690	21447893
535	Maize Chr6	144813893	145419374	Centipedegrass Chr7	43746566	41797811
536	Maize Chr6	142176497	143836097	Centipedegrass Chr7	48505218	47118934
537	Maize Chr6	152647338	153062282	Centipedegrass Chr7	58092438	57854071
538	Maize Chr6	172671146	173164010	Centipedegrass Chr7	71867786	71797869
539	Maize Chr6	169450029	170973973	Centipedegrass Chr7	69424435	69110861
540	Maize Chr6	35148537	36125564	Centipedegrass Chr7	17143710	17017189
541	Maize Chr6	140078685	140530053	Centipedegrass Chr7	46599894	46267610
542	Maize Chr6	131561417	131902957	Centipedegrass Chr7	21154468	20918695
543	Maize Chr6	138532354	139006575	Centipedegrass Chr7	26848810	26077062
544	Maize Chr6	48489279	52289781	Centipedegrass Chr7	11001532	10857223
545	Maize Chr6	156682594	157411040	Centipedegrass Chr7	60505527	60154128
546	Maize Chr6	786226	6678678	Centipedegrass Chr9	786253	5191419
547	Maize Chr6	6884406	10032712	Centipedegrass Chr9	5742099	7090142
548	Maize Chr6	170320	1850408	Centipedegrass Chr9	102213	786645
549	Maize Chr6	786226	1821213	Centipedegrass Chr9	2155218	511707
550	Maize Chr6	96552802	100476233	Centipedegrass Chr6	10068853	12383255
551	Maize Chr6	119869360	122136410	Centipedegrass Chr6	72054048	72571843
552	Maize Chr6	105491864	107635122	Centipedegrass Chr6	14533640	16667455
553	Maize Chr6	88910394	91336849	Centipedegrass Chr6	5834856	8072115
554	Maize Chr6	108768745	110502466	Centipedegrass Chr6	19220565	23403688
555	Maize Chr6	91341686	95867176	Centipedegrass Chr6	8429597	9475271
556	Maize Chr6	101178916	103110112	Centipedegrass Chr6	13415897	14316131
557	Maize Chr6	112036196	115984636	Centipedegrass Chr6	77788371	75360260
558	Maize Chr6	116315237	119619204	Centipedegrass Chr6	74856890	72840667
559	Maize Chr6	126616442	127220546	Centipedegrass Chr6	79429471	79304046
560	Maize Chr7	70544923	148769945	Centipedegrass Chr2	39705522	88192106
561	Maize Chr7	160134485	177231386	Centipedegrass Chr2	96054025	106852689
562	Maize Chr7	2275242	48977617	Centipedegrass Chr2	4637575	35650138
563	Maize Chr7	152719949	158777528	Centipedegrass Chr2	91579970	94645878
564	Maize Chr7	180283	3037392	Centipedegrass Chr2	74540	3866505
565	Maize Chr7	179243833	180438658	Centipedegrass Chr2	109003024	110141537
566	Maize Chr7	6687016	7920961	Centipedegrass Chr2	9988271	10868699
567	Maize Chr7	144659589	146027784	Centipedegrass Chr2	86055795	86670486
568	Maize Chr7	1414460	2859833	Centipedegrass Chr2	1479926	3923516
569	Maize Chr7	6731455	8360116	Centipedegrass Chr2	10044550	10753333
570	Maize Chr7	149060166	154171237	Centipedegrass Chr2	91789868	88950358
571	Maize Chr7	177288787	179175639	Centipedegrass Chr2	109003024	106859944
572	Maize Chr7	180714727	182156333	Centipedegrass Chr2	89116276	88252927
573	Maize Chr7	158775963	160475923	Centipedegrass Chr2	95943628	94837063
574	Maize Chr7	47990040	70645421	Centipedegrass Chr2	40805588	35790039
575	Maize Chr7	30724557	34278975	Centipedegrass Chr2	29596471	28448086
576	Maize Chr7	144351398	145430280	Centipedegrass Chr2	86455796	85823496
577	Maize Chr7	146735831	147245633	Centipedegrass Chr2	87348490	87163905
578	Maize Chr7	2291068	2869404	Centipedegrass Chr2	4236248	3010483
579	Maize Chr7	111820441	112717015	Centipedegrass Chr2	72891143	72385697
580	Maize Chr7	170256890	173626460	Centipedegrass Chr1	84866586	89447873
581	Maize Chr7	180055200	180348781	Centipedegrass Chr1	93858377	95478182
[truncated: 653 more rows]
